# Supplementary material for: Extraintestinal Escherichia coli from camel carcasses: Phylogroups, serotypes, and markers of virulence
Source: PLoS One. 2025 Oct 9;20(10):e0334045. doi: 10.1371/journal.pone.0334045 (PMC12510483; doi:10.1371/journal.pone.0334045)
Supplement: S1 Table — (XLSX) [file pone.0334045.s001.xlsx]

## Sheet: List1
S1: List of analyzed serotypes (Iguchi et al. 2015) and control strains
Serogroup	Strain ID	Original strain ID (VRI)	Source	Multiplexes (Iguchi et al. 2015)
O165	-	-	-	MP-1		VRI = Veterinary Research Institute
O103	1938	5269	VRI			Gp = group of serotypes with similar or identical sequence (Iguchi et al. 2015)
O111	1941	5277	VRI
O157	1974	5045	VRI
O26	1981	5197	VRI
O121	-	-	-
O145	-	-	-
O112ac	1942	5314	VRI	MP-2
O148	1966	5037	VRI
O158	-	-	-
O114	1944	5278	VRI
O144	1961	5423	VRI
O159	D329	-	Lab stock
O169	-	-	-
O1	1936	5172	VRI	MP-3
O146	1964	5434	VRI
O119	2004	5283	VRI
O142	1960	5305	VRI
O167	D374	-	Lab stock
O74	D316	-	Lab stock
O125	1951	5288	VRI
O63	-	-	-	MP-4
O6	1989	5177	VRI
O126	1952	5289	VRI
O143	2003	5306	VRI
O27	D317	-	Lab stock
O168	D4	-	Lab stock
O136	1955	5299	VRI
O78	1997	5245	VRI	MP-5
O128	1954	5291	VRI
O15	D79	-	Lab stock
O166	2008	1145	Lab stock
O161	-	-	-
O29	D40	-	Lab stock
O55	1988	5224	VRI
O91	2002	5258	VRI	MP-6
O86	1999	5360	VRI
O152	1969	5040	VRI
O8	1998	5179	VRI
O115	1945	5279	VRI
O25	1980	5322	VRI
Gp1	-	-	-	MP-7
Gp9	1975 (O17); 1995 (O73)	5188 (O17); 5240 (O73)	VRI
Gp11	1970 (O153)	5041 (O153)	VRI
Gp12	1976 (O18ab)	5189 (O18ab)	VRI
Gp4	1953 (O127)	5290 (O127)	VRI
Gp3	1968 (O151)	5039 (O151)	VRI
Gp13	1950 (O124)	5287 (O124)	VRI
Gp2	D188 (O28ac)	-	Lab stock
O9	2001	5180	VRI	MP-8
O41	D208	-	Lab stock
O33	D108	-	Lab stock
O108	1940	5416	VRI
O174	D302	-	Lab stock
O60	-	-	-
O54	1987	5223	VRI
O80	-	-	-
O92	-	-	-
O98	-	-	-	MP-9
O96	D286	-	Lab stock
O59	-	-	-
O69	1992	5237	VRI
O82	D183	-	Lab stock
O177	D324	-	Lab stock
O71	1994	5239	VRI
O95	-	-	-
O93	D299	-	Lab stock
O172	-	-	-	MP-10
O88	2000	5255	VRI
O37	-	-	-
Gp8	1947 (O117)	5281 (O117)	VRI
O23	-	-	-
O163	D44	-	Lab stock
O170	-	-	-
O99	-	-	-
O116	1946	5280	VRI
O150	2006	5038	VRI	MP-11
O30	1983	5201	VRI
O84	-	-	-
O183	-	-	-
O75	1996	5242	VRI
O113	1943	5315	VRI
O160	D271	-	Lab stock
O138	1956	5301	VRI
O132	-	-	-
O40	-	-	-	MP-12
O45	1985	5215	VRI
Gp10	D325 (O13)	-	Lab stock
O7	1993	5178	VRI
O182	-	-	-
O109	-	-	-
O79	-	-	-
O181	D420	-	Lab stock
O171	-	-	-
O58	-	-	-	MP-13
O12	-	-	-
O141	1959	5009	VRI
O179	D57	-	Lab stock
O11	2007	B771	Lab stock
O140	1958	5303	VRI
O81	-	-	-
O56	-	-	-
O21	D326	-	Lab stock
O43	D310	-	Lab stock	MP-14
O187	-	-	-
O180	D150	-	Lab stock
O173	-	-	-
O110	-	-	-
O147	1965	5310	VRI
O120	D361	-	Lab stock
O185	D192	-	Lab stock
Gp15	1937 (O101)	5056 (O101)	VRI
O102	D62	-	Lab stock	MP-15
O38	-	-	-
O64	1990	5233	VRI
O51	1986	5220	VRI
O61	-	-	-
O70	D32	-	Lab stock
O35	1984	5205	VRI
O34	-	-	-
O97	-	-	-
O133	D392	-	Lab stock	MP-16
Gp7	1977 (O2)	5173 (O2)	VRI
O149	1967	5013	VRI
O5	D177	-	Lab stock
O22	1979	5123	VRI
O19	-	-	-
O16	-	-	-
O105	-	-	-
O87	-	-	-
O100	-	-	-	MP-17
O176	-	-	-
O175	-	-	-
O3	D284	-	Lab stock
O76	-	-	-
O85	D166	-	Lab stock
O66	1991	5235	VRI
O112ab	-	-	-
O104	1939	5270	VRI	MP-18
O53	-	-	-
O155	1972	5043	VRI
Gp14	-	-	-
O32	-	-	-
O65	-	-	-
O154	1971	5042	VRI
O131	-	-	-
O184	-	-	-	MP-19
O48	D353	-	Lab stock
O39	D12	-	Lab stock
O10	D235	-	Lab stock
O28ab	1982	5199	VRI
Gp5	D30 (O123)	-	Lab stock
O36	D16	-	Lab stock
O156	1973	5044	VRI
O130	D342	-	Lab stock	MP-20
O49	D81	-	Lab stock
O4	2005	5175	VRI
O52	-	-	-
Gp6	-	-	-
O83	-	-	-
O139	2009	13949	VRI
O24	-	-	-
