# Supplementary material for: Extraintestinal Escherichia coli from camel carcasses: Phylogroups, serotypes, and markers of virulence
Source: PLoS One. 2025 Oct 9;20(10):e0334045. doi: 10.1371/journal.pone.0334045 (PMC12510483; doi:10.1371/journal.pone.0334045)
Supplement: S3 Table — (XLSX) [file pone.0334045.s003.xlsx]

## Sheet: ExPEC (n=150)
S3: List of isolates and their characteristics
Sample	PM findings	Date of isolation	Source	Phylogroup	VAGs																																			Serotypes
					α-hly	afaI	bfpA	cdt	cnf1	eaeA	ehly	eitA	etsA	fepC	fimA	fyuA	hlyF	ial	ibeA	ipaH	ireA	iroN	iss	iucD	kpsMTII	LT	ompT	pap	pCVD432	pks	sat	sfa	sitA	ST	stx1	stx2	traT	tsh	usp	O165	O103	O111	O157	O26	O121	O145	O112ac	O148	O158
D15	40 kg	11.12.04	Liver	C	-	-	-	-	-	-	-	+	+	-	+	+	+	-	-	-	-	+	+	+	-	-	+	-	-	-	-	-	+	-	-	-	-	+	-	-	-	-	-	-	-	-	-	-	-
D16	35 kg	18.10.05	Liver	B1	-	-	-	-	-	-	-	-	-	-	+	-	-	-	-	-	-	-	-	-	-	-	-	-	-	-	-	-	-	-	-	-	-	-	-	-	-	-	-	-	-	-	-	-	-
D17	30 kg	26.12.05	Lung	C	-	-	-	-	-	-	-	+	+	-	+	+	+	-	-	-	-	+	+	+	-	-	+	+	-	-	-	+	+	-	-	-	+	+	-	-	-	-	-	-	-	-	-	-	-
D18	40 kg	04.02.06	Lung	C	-	-	-	-	-	-	-	-	-	-	+	+	-	-	-	-	-	-	-	-	-	-	-	-	-	-	-	-	-	-	-	-	-	-	-	-	-	-	-	-	-	-	-	-	-
D19	40 kg	08.02.06	Lung	C	-	-	-	-	-	-	-	-	-	-	+	+	-	-	-	-	-	-	-	+	-	-	-	-	-	-	-	-	+	-	-	-	-	-	-	-	-	-	-	-	-	-	-	-	-
D20	60 kg	05.03.06	Liver	B1	-	-	-	-	-	-	-	-	-	-	+	-	-	-	-	-	-	-	-	-	-	-	-	-	-	-	-	-	-	-	-	-	-	+	-	-	-	-	-	-	-	-	-	-	-
D174	50 kg	07.03.06	Lung	B1	-	-	-	-	-	-	-	+	-	-	+	-	+	-	-	-	-	+	+	+	-	-	+	-	-	-	-	+	+	-	-	-	+	-	-	-	-	-	-	-	-	-	-	-	-
D21	40 kg	08.03.06	Lung	C	-	-	-	-	-	-	-	+	-	-	+	-	+	-	-	-	-	+	+	+	-	-	+	-	-	-	-	-	+	-	-	-	+	+	-	-	-	-	-	-	-	-	-	-	-
D23	35 kg	09.01.07	Lymphnode	A	-	-	-	-	-	-	-	-	-	-	+	-	-	-	-	-	-	-	-	-	-	-	-	-	-	-	-	-	+	-	-	-	+	-	-	-	-	-	-	-	-	-	-	-	-
D25	40 kg	28.01.07	Lung	B1	-	-	-	-	-	-	-	+	-	-	+	-	+	-	-	-	-	+	+	+	-	-	+	-	-	-	-	-	+	-	-	-	+	-	-	-	-	-	-	-	-	-	-	-	-
D26	500 kg	06.12.07	Lung	B1	-	-	-	-	-	-	-	-	-	-	+	-	-	-	-	-	-	-	-	+	-	-	-	-	-	-	-	-	+	-	-	-	+	+	-	-	-	-	-	-	-	-	-	-	-
D30	500 kg	14.09.08	Liver	B1	-	-	-	-	-	-	-	-	-	-	+	-	-	-	-	-	-	-	-	-	-	-	-	-	-	-	-	-	-	-	-	-	-	+	-	-	-	-	-	-	-	-	-	-	-
D32	140 kg	09.10.08	Liver	B1	-	-	-	-	-	-	-	-	-	-	+	-	-	-	-	-	-	-	-	-	-	-	-	-	-	-	-	-	-	-	-	-	+	+	-	-	-	-	-	-	-	-	-	-	-
D33	100 kg	12.10.08	Lung	B1	-	-	-	-	-	-	-	-	-	-	+	-	-	-	-	-	-	-	-	+	-	-	-	-	-	-	-	-	-	-	-	-	-	-	-	-	-	-	-	-	-	-	-	-	-
D34	250 kg	13.10.08	Lung	B1	-	-	-	-	-	-	-	-	-	-	+	-	-	-	-	-	-	-	-	-	-	-	-	-	-	-	-	-	-	-	-	-	+	+	-	-	-	-	-	-	-	-	-	-	-
D38	550 kg	18.11.08	Lung	B1	-	-	-	-	-	-	-	-	-	-	+	-	-	-	-	-	-	-	-	+	-	-	-	-	-	-	-	-	-	-	-	-	+	+	-	-	-	-	-	-	-	-	-	-	-
D39	500 kg	27.12.08	Lung	B1	-	-	-	-	-	-	-	-	-	-	+	-	-	-	-	-	-	-	-	-	-	-	-	-	-	-	-	-	-	-	-	-	-	+	-	-	-	-	-	-	-	-	-	-	-
D40	600 kg	27.12.08	Liver	B1	+	-	-	-	-	-	-	-	-	-	+	-	-	-	-	-	-	-	-	+	-	-	-	-	-	-	-	-	-	-	-	-	+	+	-	-	-	-	-	-	-	-	-	-	-
D41	550 kg	14.01.09	Liver	B1	-	-	-	-	-	-	-	-	-	-	+	-	-	-	-	-	-	-	-	-	-	-	-	-	-	-	-	-	-	-	-	-	-	+	-	-	-	-	-	-	-	-	-	-	-
D43	50 kg	11.02.09	Liver	B2	-	-	-	-	-	-	-	+	-	+	+	+	+	-	+	-	-	+	+	-	+	-	+	-	-	+	-	+	+	-	-	-	+	+	+	-	-	-	-	-	-	-	-	-	-
D44	600 kg	26.02.09	Liver	B1	+	-	-	-	-	-	-	-	-	-	+	-	-	-	-	-	-	-	-	-	-	-	-	-	-	-	-	-	+	-	-	-	+	+	-	-	-	-	-	-	-	-	-	-	-
D46	550 kg	13.09.09	Liver	B1	-	-	-	-	-	-	-	-	-	-	+	-	-	-	-	-	-	-	-	-	-	-	-	-	-	-	-	-	-	-	-	-	+	+	-	-	-	-	-	-	-	-	-	-	-
D48	450 kg	26.12.09	Heart	B1	-	-	-	-	-	-	-	-	+	-	+	-	-	-	-	-	-	-	-	-	-	-	-	-	-	-	-	-	-	-	-	-	-	+	-	-	-	-	+	-	-	-	-	-	-
D50	35 kg	14.01.10	Lung	B2	-	-	-	-	-	-	-	-	-	+	+	+	-	-	-	-	-	+	-	-	-	-	-	+	-	+	-	+	+	-	-	-	-	-	+	-	-	-	-	-	-	-	-	-	-
D51	40 kg	24.01.10	Lung	B1	-	-	-	-	-	-	-	-	-	-	+	-	-	-	-	-	-	-	-	+	-	-	-	-	-	-	-	-	-	-	-	-	-	+	-	-	-	-	-	-	-	-	-	-	-
D53	550 kg	07.03.10	Lung	B1	-	-	-	-	-	-	-	-	-	-	+	-	-	-	-	-	-	-	-	-	-	-	-	-	-	-	-	-	-	-	-	-	+	-	-	-	-	-	-	-	-	-	-	-	-
D54	35 kg	16.03.10	Lung	C	-	-	-	-	-	-	-	+	-	-	+	+	+	-	-	-	-	+	+	+	-	-	+	-	-	-	-	+	+	-	-	-	-	-	-	-	-	-	-	-	-	-	-	-	-
D55	40 kg	30.03.10	Liver	F	-	-	-	-	-	-	-	-	-	+	+	+	-	-	-	-	-	-	-	+	+	-	-	+	-	-	-	+	+	-	-	-	+	-	-	-	-	-	-	-	-	-	-	-	-
D56	550 kg	22.09.10	Lung	B1	-	-	-	-	-	-	-	-	-	-	+	+	-	-	-	-	-	-	-	-	-	-	-	-	-	-	-	-	-	-	-	-	+	+	-	-	-	-	-	-	-	-	-	-	-
D57	550 kg	04.11.10	Liver	A	-	-	-	-	-	-	-	-	-	-	+	-	-	-	-	-	-	-	-	-	-	-	-	-	-	-	-	-	-	-	-	-	-	-	-	-	-	-	-	-	-	-	-	-	-
D62	50 kg	05.05.11	Lung	E	-	-	-	-	-	-	-	-	-	+	+	+	-	-	-	-	-	-	-	+	-	-	-	-	-	-	+	+	+	-	-	-	+	-	-	-	-	-	-	-	-	-	-	-	-
D63	60 kg	05.05.11	Lung	E	-	-	-	-	-	-	-	-	-	+	+	+	-	-	-	-	-	-	-	-	-	-	-	-	-	-	+	-	+	-	-	-	+	-	-	-	-	-	-	-	-	-	-	-	-
D64	45 kg	08.05.11	Lung	E	-	-	-	-	-	-	-	-	-	+	+	+	-	-	-	-	-	-	-	+	-	-	-	-	-	-	+	+	+	-	-	-	+	-	-	-	-	-	-	-	-	-	-	-	-
D66	50 kg	08.05.11	Liver	A	-	-	-	-	-	-	-	-	-	-	-	-	-	-	-	-	-	-	-	-	-	-	-	-	-	-	-	-	-	-	-	-	+	-	-	-	-	-	-	-	-	-	-	-	-
D67	50 kg	08.05.11	Liver	B1	-	-	-	-	-	-	-	-	-	-	+	-	-	-	-	-	-	-	-	-	-	-	-	-	-	-	-	-	-	-	-	-	-	-	-	-	-	-	-	-	-	-	-	-	-
D69	50 kg	08.05.11	Lung	E	-	-	-	-	-	-	-	-	-	+	+	+	-	-	-	-	-	-	-	-	-	-	-	-	-	-	+	-	+	-	-	-	+	-	-	-	-	-	-	-	-	-	-	-	-
D70	45 kg	10.05.11	Liver	A	-	-	-	-	-	-	-	-	-	-	-	-	-	-	-	-	-	-	-	+	-	-	-	-	-	-	-	+	+	-	-	-	+	-	-	-	-	-	-	-	-	-	-	-	-
D71	50 kg	11.05.11	Liver	E	-	-	-	-	-	-	-	-	-	+	+	+	-	-	-	-	-	-	-	-	-	-	-	-	-	-	+	-	+	-	-	-	+	-	-	-	-	-	-	-	-	-	-	-	-
D73	50 kg	15.05.11	Liver	E	-	-	-	-	-	-	-	-	-	+	+	+	-	-	-	-	-	-	-	-	-	-	-	-	-	-	+	-	+	-	-	-	+	-	-	-	-	-	-	-	-	-	-	-	-
D74	120 kg	15.05.11	Lymphnode	A	-	-	-	-	-	-	-	-	-	-	+	-	-	-	-	-	-	-	-	-	-	-	-	-	-	-	-	-	-	-	-	-	-	-	-	-	-	-	-	-	-	-	-	-	-
D75	70 kg	15.05.11	Lung	E	-	-	-	-	-	-	-	-	-	+	+	+	-	-	-	-	-	-	-	-	-	-	-	-	-	-	+	-	+	-	-	-	+	-	-	-	-	-	-	-	-	-	-	-	-
D79	55 kg	15.06.11	Lung	D	-	-	-	-	-	-	-	-	-	+	-	+	-	-	-	-	-	-	-	-	-	-	-	-	-	-	+	-	+	-	-	-	+	-	-	-	-	-	-	-	-	-	-	-	-
D80	50 kg	10.07.11	Liver	C	-	-	-	-	-	-	-	-	-	-	+	+	-	-	-	-	-	-	-	-	-	-	-	-	-	-	-	-	+	-	-	-	-	-	-	-	-	-	-	-	-	-	-	-	-
D81	500 kg	02.01.12	Lung	B1	-	-	-	-	-	-	-	-	-	-	+	-	-	-	-	-	-	-	-	+	-	-	-	-	-	-	-	+	-	-	-	-	+	+	-	-	-	-	-	-	-	-	-	-	-
D82	35 kg	05.01.12	Lung	A	-	-	-	-	-	-	-	-	-	-	+	-	-	-	-	-	-	-	-	-	-	-	-	-	-	-	-	-	+	-	-	-	-	-	-	-	-	-	-	-	-	-	-	-	-
D83	650 kg	29.01.12	Spleen	B1	-	-	-	-	-	-	-	-	-	-	+	-	-	-	-	-	-	-	-	-	-	-	-	-	-	-	-	-	+	-	-	-	+	+	-	-	-	-	-	-	-	-	-	-	-
D85	550 kg	12.07.12	Liver	B2	-	-	-	-	-	-	-	-	-	+	+	+	-	-	-	-	-	+	-	-	+	-	-	-	-	+	-	+	+	-	-	-	+	-	+	-	-	-	-	-	-	-	-	-	-
D86	60 kg	22.01.13	Lung	C	-	-	-	-	-	-	-	-	-	-	-	+	-	-	-	-	-	-	-	-	-	-	-	-	-	-	-	-	+	-	-	-	-	-	-	-	-	-	-	-	-	-	-	-	-
D87	500 kg	17.02.13	Lung	C	-	-	-	-	-	-	-	+	-	-	+	-	+	-	-	-	-	+	+	+	-	-	+	-	-	-	-	-	+	-	-	-	+	-	-	-	-	-	-	-	-	-	-	-	-
D88	300 kg	30.06.13	Lung	B1	+	-	-	-	-	-	-	-	-	-	+	-	-	-	-	-	-	-	-	-	-	-	-	-	-	-	-	-	-	-	-	-	-	+	-	-	-	-	+	-	-	-	-	-	-
D89	40 kg	30.06.13	Lung	C	-	-	-	-	-	-	-	-	-	-	+	+	-	-	-	-	-	-	-	+	-	-	-	+	-	-	-	-	+	-	-	-	-	-	-	-	-	-	-	-	-	-	-	-	-
D94	300 kg	21.09.13	Kidney	A	+	-	-	-	-	-	-	-	-	-	-	-	-	-	-	-	+	-	-	+	-	-	-	-	-	-	-	-	-	-	-	-	+	+	-	-	-	-	-	-	-	-	-	-	-
D95	500 kg	04.11.13	Liver	B1	+	-	-	-	-	-	-	-	-	-	+	-	-	-	-	-	-	-	-	+	-	-	-	-	-	-	-	+	-	-	-	-	+	+	-	-	-	-	-	-	-	-	-	-	-
D97	40 kg	14.01.14	Liver	A	+	-	-	-	-	-	-	-	-	-	+	-	-	-	-	-	-	-	-	+	-	-	-	-	-	-	-	+	-	-	-	-	-	+	-	-	-	-	-	+	-	-	-	-	-
D98	550 kg	15.01.14	Lung	B1	+	-	-	-	-	-	-	-	-	-	+	-	-	-	-	-	-	-	-	+	-	-	-	-	-	-	-	+	-	-	-	-	+	+	-	-	-	-	-	-	-	-	-	-	-
D99	500 kg	15.01.14	Lung	B1	+	-	-	-	-	-	-	-	-	-	+	-	-	-	-	-	-	-	-	+	-	-	-	-	-	-	-	+	-	-	-	-	+	+	-	-	-	-	-	-	-	-	-	-	-
D100	450 kg	23.01.14	Liver	B1	+	-	-	-	-	-	-	-	-	-	+	-	-	-	-	-	-	-	-	-	-	-	-	-	-	-	-	-	-	-	-	-	+	+	-	-	-	-	-	-	-	-	-	-	-
D101	500 kg	30.01.14	Liver	B1	-	-	-	-	-	-	-	+	-	-	+	+	+	-	-	-	-	+	+	+	-	-	+	-	-	-	-	+	+	-	-	-	+	-	-	-	-	-	-	-	-	-	-	-	-
D102	550 kg	02.02.14	Liver	B1	-	-	-	-	-	-	-	-	-	-	+	-	-	-	-	-	-	-	-	-	-	-	-	-	-	-	-	-	-	-	-	-	-	-	-	-	-	-	-	-	-	-	-	-	-
D103	500 kg	11.02.14	Liver	B1	+	-	-	-	-	-	-	-	-	-	+	-	-	-	-	-	-	-	-	+	-	-	-	-	-	-	-	+	-	-	-	-	+	+	-	-	-	-	-	-	-	-	-	-	-
D104	30 kg	13.02.14	Lung	B1	+	-	-	-	-	-	-	-	-	-	+	-	-	-	-	-	-	-	-	-	-	-	-	-	-	-	-	-	-	-	-	-	-	+	-	-	-	-	-	-	-	-	-	-	-
D105	500 kg	25.03.14	Liver	A	-	-	-	-	-	-	-	-	-	-	-	-	-	-	-	-	-	-	-	-	-	-	-	-	-	-	-	-	-	-	-	-	+	+	-	-	-	-	-	-	-	-	-	-	-
D106	40 kg	21.04.14	Brain	B1	-	-	-	-	-	-	-	+	-	-	+	+	+	-	-	-	-	+	+	+	-	-	+	-	-	-	-	+	+	-	-	-	+	-	-	-	-	-	-	-	-	-	-	-	-
D107	550 kg	28.04.14	Liver	A	-	-	-	-	-	-	-	-	-	-	+	-	+	-	-	-	-	-	-	-	-	-	+	-	-	-	-	-	+	-	-	-	+	-	-	-	-	-	-	-	-	-	-	-	-
D111	500 kg	06.05.14	Lung	B1	-	-	-	-	-	-	-	+	-	-	+	-	+	-	-	-	-	+	+	+	-	-	+	-	-	-	-	-	+	-	-	-	+	-	-	-	-	-	-	-	-	-	-	-	-
D108	550 kg	14.05.14	Udder	B1	+	-	-	-	-	-	-	-	-	-	+	+	-	-	-	-	-	-	-	+	-	-	-	-	-	-	-	-	-	-	-	-	+	+	-	-	-	-	-	-	-	-	-	-	-
D109	80 kg	18.05.14	Lymphnode	A	-	-	-	-	-	-	-	+	-	-	+	-	+	-	-	-	-	+	+	+	-	-	+	-	-	-	-	+	+	-	-	-	+	+	-	-	-	-	-	-	-	-	-	-	-
D110	40 kg	18.05.14	Liver	B1	-	-	-	-	+	-	-	+	-	-	+	+	+	-	-	-	-	+	+	+	-	-	+	+	-	-	-	-	+	-	-	-	+	-	-	-	-	-	-	-	-	-	-	-	-
D112	40 kg	27.05.14	Lung	B1	-	-	-	-	+	-	-	+	-	-	+	+	+	-	-	-	-	+	+	+	-	-	+	+	-	-	-	-	+	-	-	-	+	-	-	-	-	-	-	-	-	-	-	-	-
D113	500 kg	15.06.14	Lung	A	-	-	-	-	-	-	-	-	-	-	+	-	-	-	-	-	-	-	-	-	-	-	-	-	-	-	-	-	-	-	-	-	+	-	-	-	-	-	-	-	-	-	-	-	-
D114	600 kg	19.06.14	Lung	B1	+	-	-	-	-	-	-	-	-	-	+	-	-	-	-	-	-	-	-	+	-	-	-	-	-	-	-	+	-	-	-	-	+	+	-	-	-	-	-	-	-	-	-	-	-
D115	45 kg	29.06.14	Lung	B1	+	-	-	-	-	-	-	-	-	-	+	-	-	-	-	-	-	-	-	+	-	-	-	-	-	-	-	+	-	-	-	-	+	+	-	-	-	-	-	-	-	-	-	-	-
D116	500 kg	06.07.14	Liver	B1	+	-	-	-	-	-	-	-	-	-	+	-	-	-	-	-	-	-	-	+	-	-	-	-	-	-	-	+	-	-	-	-	+	+	-	-	-	-	-	-	-	-	-	-	-
D117	500 kg	10.07.14	Lung	B1	-	-	-	-	-	-	-	-	-	-	+	-	-	-	-	-	-	-	-	-	-	-	-	-	-	-	-	-	-	-	-	-	+	+	-	-	-	-	-	-	-	-	-	-	-
D119	600 kg	07.10.14	Lung	B1	+	-	-	-	-	-	-	-	-	-	+	-	-	-	-	-	-	-	-	-	-	-	-	-	-	-	-	-	-	-	-	-	+	+	-	-	-	-	-	-	-	-	-	-	-
D121	550 kg	19.11.14	Lung	B1	+	-	-	-	-	-	-	-	-	-	+	-	-	-	-	-	-	-	-	-	-	-	-	-	-	-	-	-	-	-	-	-	-	+	-	-	-	-	-	-	-	-	-	-	-
D126	250 kg	18.12.14	Lung	B1	-	-	-	-	-	-	-	+	-	-	+	+	+	-	-	-	-	+	+	+	-	-	+	-	-	-	-	-	+	-	-	-	+	-	-	-	-	-	-	-	-	-	-	-	-
D130	70 kg	05.02.15	Lung	B2	+	-	-	-	-	-	-	-	-	+	-	+	-	-	-	-	+	+	-	+	+	-	-	+	-	+	-	+	+	-	-	-	+	-	+	-	-	-	-	-	-	-	-	-	-
D131	40 kg	09.02.15	Lymphnode	C	-	-	-	-	-	-	-	-	-	-	+	+	-	-	-	-	+	-	-	+	-	-	-	-	-	-	-	-	+	-	-	-	-	-	-	-	-	-	-	-	-	-	-	-	-
D133	300 kg	15.02.15	Lung	B1	+	-	-	-	-	-	-	-	-	-	+	-	-	-	-	-	-	-	-	+	-	-	-	-	-	-	-	-	-	-	-	-	-	+	-	-	-	-	-	-	-	-	-	-	-
D132	40 kg	15.02.15	Lung	C	-	+	-	-	-	-	-	-	-	-	+	+	-	-	-	-	-	-	-	-	-	-	-	-	-	-	-	-	+	-	-	-	-	-	-	-	-	-	-	-	-	-	-	-	-
D136	250 kg	01.03.15	Liver	A	-	-	-	-	-	-	-	-	-	-	-	-	-	-	-	-	-	-	-	-	-	-	-	-	-	-	-	-	-	-	-	-	-	-	-	-	-	-	-	-	-	-	-	-	-
D138	60 kg	05.03.15	Liver	B1	+	-	-	-	-	-	-	-	-	-	+	-	-	-	-	-	-	-	-	+	-	-	-	-	-	-	-	-	-	-	-	-	+	+	-	-	-	-	-	-	-	-	-	-	-
D140	350 kg	29.03.15	Liver	B1	+	-	-	-	-	-	-	-	-	-	+	-	-	-	-	-	-	-	-	+	-	-	-	-	-	-	-	-	-	-	-	-	+	+	-	-	-	-	-	-	-	-	-	-	-
D141	250 kg	12.04.15	Liver	B1	+	-	-	-	-	-	-	-	-	-	+	-	-	-	-	-	-	-	-	+	-	-	-	-	-	-	-	-	-	-	-	-	+	+	-	-	-	-	-	-	-	-	-	-	-
D142	500 kg	04.05.15	Lung	B1	+	-	-	-	-	-	-	-	-	-	+	-	-	-	-	-	-	-	-	-	-	-	-	-	-	-	-	-	-	-	-	-	+	+	-	-	-	-	-	-	-	-	-	-	-
D144	600 kg	16.09.15	Udder	B1	+	-	-	-	-	-	-	-	-	-	+	-	-	-	-	-	-	-	-	-	-	-	-	-	-	-	-	-	-	-	-	-	+	+	-	-	-	-	-	-	-	-	-	-	-
D148	450 kg	18.10.15	Udder	B1	-	-	-	-	-	-	-	-	-	-	-	-	-	-	-	-	-	-	-	-	-	-	-	-	+	-	+	-	-	-	-	-	+	-	-	-	-	-	-	-	-	-	-	-	-
D150	600 kg	18.10.15	Brain	B1	-	-	-	-	-	-	-	-	-	-	+	-	-	-	-	-	-	-	-	+	-	-	-	-	-	-	-	-	-	-	-	-	-	+	-	-	-	-	-	-	-	-	-	-	-
D161	40 kg	18.01.16	Brain	C	-	-	-	-	-	-	-	+	-	-	+	+	+	-	-	-	-	+	+	+	-	-	+	-	-	-	-	-	+	-	-	-	+	-	-	-	-	-	-	-	-	-	-	-	-
D162	40 kg	18.01.16	Lung	A	-	-	-	-	-	-	-	-	-	-	+	-	-	-	-	-	-	-	-	-	-	-	-	-	-	-	-	-	-	-	-	-	-	-	-	-	-	-	-	-	-	-	-	-	-
D164	30 kg	24.01.16	Brain	C	-	-	-	-	-	-	-	-	-	-	+	+	-	-	-	-	+	-	-	+	-	-	-	-	-	-	-	-	+	-	-	-	-	-	-	-	-	-	-	-	-	-	-	-	-
D165	30 kg	04.02.16	Lung	C	-	-	-	-	-	-	-	-	-	-	+	+	-	-	-	-	+	-	-	-	-	-	-	-	-	-	-	-	+	-	-	-	-	-	-	-	-	-	-	-	-	-	-	-	-
D166	600 kg	10.02.16	Lung	B1	+	-	-	-	-	-	-	-	-	-	+	-	-	-	-	-	-	-	-	+	-	-	-	-	-	-	-	-	-	-	-	-	+	+	-	-	-	-	-	-	-	-	-	-	-
D168	30 kg	15.02.16	Liver	C	-	-	-	-	-	-	-	+	-	-	+	+	+	-	-	-	-	+	+	+	-	-	+	-	-	-	-	-	+	-	-	-	-	+	-	-	-	-	-	-	-	-	-	-	-
D169	50 kg	16.02.16	Brain	E	-	-	-	-	-	-	-	-	-	+	+	+	-	-	-	-	-	-	-	-	-	-	-	-	+	-	-	-	+	-	-	-	+	-	-	-	-	-	-	-	-	-	-	-	-
D170	450 kg	23.02.16	Lung	B1	+	-	-	-	-	-	-	-	-	-	+	-	-	-	-	-	-	-	-	+	-	-	-	-	-	-	-	+	-	-	-	-	+	+	-	-	-	-	-	-	-	-	-	-	-
D171	500 kg	29.02.16	Lung	B1	-	-	-	-	-	-	-	-	-	-	+	-	-	-	-	-	-	-	-	-	-	-	-	-	-	-	-	-	-	-	-	-	+	+	-	-	-	-	-	-	-	-	-	-	-
D173	550 kg	07.03.16	Liver	B1	+	-	-	-	-	-	-	-	-	-	+	-	-	-	-	-	-	-	-	-	-	-	-	-	-	-	-	-	-	-	-	-	-	-	-	-	-	-	-	-	-	-	-	-	-
D176	450 kg	16.03.16	Lung	B1	-	-	-	-	-	-	-	-	-	-	-	-	-	-	-	-	-	-	-	-	-	-	-	-	-	-	-	-	-	-	-	-	-	-	-	-	-	-	-	-	-	-	-	-	-
D177	30 kg	04.04.16	Brain	A	-	-	-	-	-	-	-	+	-	-	-	-	+	-	-	-	-	+	+	+	-	-	+	-	-	-	-	-	+	-	-	-	+	-	-	-	-	-	-	-	-	-	-	-	-
D178	50 kg	27.04.16	Brain	B1	-	-	-	-	-	-	-	+	-	-	+	+	+	-	-	-	-	+	+	+	-	-	+	-	-	-	-	-	+	-	-	-	+	-	-	-	-	-	-	-	-	-	-	-	-
D179	100 kg	30.04.16	Lung	B1	-	-	-	-	-	-	-	-	-	-	+	-	-	-	-	-	-	-	-	-	-	-	-	-	-	-	-	-	-	-	-	-	-	-	-	-	-	-	-	-	-	-	-	-	-
D180	60 kg	10.05.16	Liver	C	-	-	-	-	-	-	-	-	-	-	+	+	-	-	-	-	+	-	-	+	-	-	-	-	-	-	-	-	+	-	-	-	-	-	-	-	-	-	-	-	-	-	-	-	-
D181	30 kg	10.05.16	Liver	B1	-	-	-	-	-	-	-	+	-	-	+	-	+	-	-	-	-	+	+	+	-	-	+	-	-	-	-	-	+	-	-	-	+	-	-	-	-	-	-	-	-	-	-	-	-
D182	750 kg	15.05.16	Spleen	B1	+	-	-	-	-	-	-	-	-	-	+	+	-	-	-	-	-	-	-	-	-	-	-	-	-	-	-	-	-	-	-	-	+	+	-	-	-	-	-	-	-	-	-	-	-
D183	250 kg	15.05.16	Liver	B1	+	-	-	-	-	-	-	-	-	-	+	-	-	-	-	-	-	-	-	+	-	-	-	-	-	-	-	-	-	-	-	-	+	+	-	-	-	-	-	-	-	-	-	-	-
D184	35 kg	15.05.16	Liver	A	-	-	-	-	-	-	-	+	-	-	+	-	+	-	-	-	-	+	+	+	-	-	+	-	-	-	-	-	+	-	-	-	+	-	-	-	-	-	-	-	-	-	-	-	-
D185	30 kg	17.05.16	Liver	A	-	-	-	-	-	-	-	+	-	-	+	+	+	-	-	-	-	+	+	+	-	-	+	-	-	-	-	-	+	-	-	-	+	-	-	-	-	-	-	-	-	-	-	-	-
D187	25 kg	18.05.16	Liver	F	-	-	-	-	-	-	-	-	-	+	+	-	+	-	-	-	-	-	-	-	-	-	+	-	-	-	-	+	+	-	-	-	-	-	-	-	-	-	-	-	-	-	-	-	-
D189	40 kg	25.05.16	Brain	B1	-	-	-	-	-	-	-	+	-	-	+	+	+	-	-	-	-	+	+	+	-	-	+	-	-	-	-	-	+	-	-	-	+	-	-	-	-	-	-	-	-	-	-	-	-
D190	500 kg	31.05.16	Liver	B1	-	-	-	-	-	-	-	-	-	-	+	-	-	-	-	-	-	-	-	-	-	-	-	-	-	-	-	-	-	-	-	-	-	-	-	-	-	-	-	-	-	-	-	-	-
D192	600 kg	17.07.16	Lung	B1	-	-	-	-	-	-	-	-	-	-	+	-	-	-	-	-	-	-	-	-	-	-	-	-	-	-	-	-	-	-	-	-	-	-	-	-	-	-	-	-	-	-	-	-	-
D203	30 kg	07.12.16	Liver	B2	-	-	-	-	-	-	-	-	-	+	+	+	-	-	-	-	-	+	-	-	-	-	-	+	-	+	-	+	+	-	-	-	-	-	+	-	-	-	-	-	-	-	-	-	-
D208	340 kg	15.02.17	Spleen	B1	-	-	-	-	-	-	-	-	-	-	+	-	-	-	-	-	-	-	-	-	-	-	-	-	-	-	-	-	-	-	-	-	+	-	-	-	-	-	-	-	-	-	-	-	-
D211	250 kg	02.04.17	Lung	B1	-	-	-	-	-	-	-	-	-	-	+	-	-	-	-	-	-	-	-	-	-	-	-	-	-	-	-	-	-	-	-	-	-	+	-	-	-	-	-	-	-	-	-	-	-
D214	500 kg	03.05.17	Liver	B1	-	-	-	-	-	-	-	-	-	-	+	-	-	-	-	-	-	-	-	+	-	-	-	-	-	-	-	-	-	-	-	-	+	+	-	-	-	-	-	-	-	-	-	-	-
D216	350 kg	07.05.17	Liver	B1	-	-	-	-	-	-	-	-	-	-	+	+	-	-	-	-	-	-	-	+	-	-	-	-	-	-	-	-	-	-	-	-	+	+	-	-	-	-	-	-	-	-	-	-	-
D215	80 kg	07.05.17	Liver	B2	-	-	-	-	-	-	-	-	-	+	+	+	-	-	-	-	-	+	-	-	-	-	-	+	-	+	-	+	+	-	-	-	-	-	+	-	-	-	-	-	-	-	-	-	-
D217	30 kg	11.05.17	Lung	B2	-	-	-	-	-	-	-	+	-	+	+	+	+	-	-	-	-	+	+	+	-	-	+	-	-	+	-	+	+	-	-	-	+	-	+	-	-	-	-	-	-	-	-	-	-
D218	420 kg	14.05.17	Lung	B1	-	-	-	-	-	-	-	-	-	-	+	-	-	-	-	-	-	-	-	+	-	-	-	-	-	-	-	-	-	-	-	-	-	+	-	-	-	-	-	-	-	-	-	-	-
D226	320 kg	11.07.17	Liver	B1	-	-	-	-	-	-	-	-	-	-	+	-	-	-	-	-	-	-	-	-	-	-	-	-	-	-	-	-	-	-	-	-	-	+	-	-	-	-	+	-	-	-	-	-	-
D227	620 kg	15.07.17	Uterus	B2	-	-	-	-	-	-	-	-	-	+	+	+	-	-	-	-	-	+	-	-	-	-	-	+	-	+	-	+	+	-	-	-	-	-	+	-	-	-	-	-	-	-	-	-	-
D228	70 kg	30.07.17	Lung	B2	-	-	-	-	-	-	-	-	-	+	+	+	-	-	-	-	-	+	-	-	-	-	-	-	-	+	-	+	+	-	-	-	-	-	+	-	-	-	-	-	-	-	-	-	-
D229	350 kg	07.08.17	Liver	B1	-	-	-	-	-	-	-	-	-	-	+	-	-	-	-	-	-	-	-	-	-	-	-	-	-	-	-	-	-	-	-	-	-	+	-	-	-	-	+	-	-	-	-	-	-
D230	460 kg	08.08.17	Liver	B1	-	-	-	-	-	-	-	-	-	-	+	-	-	-	-	-	-	-	-	-	-	-	-	-	-	-	-	-	-	-	-	-	-	+	-	-	-	-	-	-	-	-	-	-	-
D238	460 kg	10.12.17	Spleen	B1	-	-	-	-	-	-	-	-	-	-	+	-	-	-	-	-	-	-	-	-	-	-	-	-	-	-	-	-	-	-	-	-	-	+	-	-	-	-	-	-	-	-	-	-	-
D242	56 kg	28.01.18	Lymphnode	B2	-	-	-	-	-	-	-	-	-	+	+	+	+	-	-	-	-	+	+	+	-	-	+	+	-	+	-	+	+	-	-	-	+	-	+	-	-	-	-	-	-	-	-	-	-
D243	130 kg	04.02.18	Liver	A	-	-	-	-	-	-	-	-	-	-	+	-	-	-	-	-	-	-	-	+	-	-	-	-	-	-	-	-	-	-	-	-	-	+	-	-	-	-	-	+	-	-	-	-	-
D245	471 kg	25.02.18	Lung	B1	-	-	-	-	-	-	-	-	-	-	+	-	-	-	-	-	-	-	-	+	-	-	-	-	-	-	-	-	+	-	-	-	+	+	-	-	-	-	-	-	-	-	-	-	-
D246	399 kg	25.03.18	Lung	B2	-	-	-	-	-	-	-	-	-	+	+	+	-	-	-	-	-	+	-	+	-	-	-	-	-	+	+	+	+	-	-	-	+	-	+	-	-	-	-	-	-	-	-	-	-
D248	550 kg	25.04.18	Lung	B1	-	-	-	-	-	-	-	-	-	-	+	-	-	-	-	-	-	-	-	-	-	-	-	-	-	-	-	-	+	-	-	-	+	+	-	-	-	-	-	-	-	-	-	-	-
D249	75 kg	30.04.18	Lung	B1	-	-	-	-	-	-	-	-	-	-	+	-	-	-	-	-	-	-	-	-	-	-	-	-	-	-	-	-	-	-	-	-	+	+	-	-	-	-	-	-	-	-	-	-	-
D250	383 kg	28.06.18	Lymphnode	B1	-	-	-	-	-	-	-	-	-	-	+	+	-	-	-	-	-	-	-	-	-	-	-	-	-	-	-	-	-	-	-	-	+	+	-	-	-	-	-	-	-	-	-	-	-
D251	550 kg	17.07.18	Liver	B1	-	-	-	+	-	-	-	-	-	-	+	+	-	-	-	-	-	-	-	-	-	-	-	-	-	-	-	-	-	-	-	-	+	+	-	-	-	-	-	-	-	-	-	-	-
D252	730 kg	19.07.18	Liver	B1	-	-	-	-	-	-	-	-	-	-	+	-	-	-	-	-	-	-	-	-	-	-	-	-	-	-	-	-	-	-	-	-	-	+	-	-	-	-	+	-	-	-	-	-	-
D253	270 kg	29.07.18	Liver	B1	-	-	-	-	-	-	-	-	-	-	+	-	-	-	-	-	-	-	-	+	-	-	-	-	-	-	-	-	-	-	-	-	+	+	-	-	-	-	-	-	-	-	-	-	-
D256	715 kg	23.08.18	Brain	B1	-	-	-	-	-	-	-	-	-	-	+	-	-	-	-	-	-	-	-	-	-	-	-	-	-	-	-	-	-	-	-	-	-	+	-	-	-	-	+	-	-	-	-	-	-
D257	460 kg	30.08.18	Lung	B1	-	-	-	-	-	-	-	-	-	-	+	+	-	-	-	-	-	-	-	-	-	-	-	-	-	-	-	-	-	-	-	-	-	+	-	-	-	-	-	-	-	-	-	-	-
D258	403 kg	06.09.18	Perirenal abscess	B2	-	-	-	-	-	-	-	-	-	+	+	+	-	-	-	-	+	+	-	-	-	-	-	-	-	+	-	+	+	-	-	-	-	-	+	-	-	-	-	-	-	-	-	-	-
D259	760 kg	09.09.18	Liver	B2	-	-	-	-	-	-	-	-	-	+	+	+	-	-	-	-	+	+	-	-	-	-	-	+	-	+	-	+	+	-	-	-	-	-	+	-	-	-	-	-	-	-	-	-	-
D260	27 kg	24.09.18	Brain	C	-	-	-	-	-	-	-	+	-	-	+	+	+	-	-	-	-	+	+	+	-	-	+	-	-	-	-	-	+	-	-	-	+	-	-	-	-	-	-	-	-	-	-	-	-
D262	30 kg	12.11.18	Lung	B2	-	-	-	-	-	-	-	-	-	+	+	+	-	-	-	-	-	+	-	+	+	-	-	-	-	+	-	+	+	-	-	-	+	-	+	-	-	-	-	-	-	-	-	-	-
D269	417 kg	07.04.19	Uterus	B1	-	-	-	-	-	-	-	-	-	-	+	-	-	-	-	-	-	-	-	-	-	-	-	-	-	-	-	-	-	+	-	-	-	-	-	-	-	-	-	-	-	-	-	-	-
D270	34 kg	21.04.19	Brain	C	-	-	-	-	-	-	-	+	-	-	+	+	+	-	-	-	-	+	+	+	-	-	+	-	-	-	-	-	+	-	-	-	+	-	-	-	-	-	-	-	-	-	-	-	-
D271	82 kg	05.05.19	Lung	B1	-	-	-	-	-	-	-	+	-	-	+	-	+	-	-	-	-	+	+	+	-	-	+	-	-	-	-	-	+	-	-	-	+	+	-	-	-	-	-	-	-	-	-	-	-
D276	40 kg	26.05.19	Brain	B1	-	-	-	-	-	-	-	+	-	-	+	-	+	-	-	-	-	+	+	+	-	-	+	-	-	-	-	-	+	-	-	-	+	-	-	-	-	-	-	-	-	-	-	-	-
D277	49 kg	26.05.19	Lung	B1	-	-	-	-	-	-	-	-	-	-	+	-	+	-	-	-	-	+	+	+	-	-	+	-	-	-	-	-	+	-	-	-	+	-	-	-	-	-	-	-	-	-	-	-	-
D278	136 kg	28.05.19	Lung	B1	-	-	-	-	-	-	-	-	-	-	+	+	+	-	-	-	-	+	+	+	-	-	+	-	-	-	-	-	+	-	-	-	+	-	-	-	-	-	-	-	-	-	-	-	-
D279	40 kg	30.05.19	Lung	B1	-	-	-	-	-	-	-	-	-	-	+	-	+	-	-	-	-	+	+	+	-	-	+	-	-	-	-	-	+	-	-	-	+	-	-	-	-	-	-	-	-	-	-	-	-
[truncated: 152 more columns]

## Sheet: ExPEC adults (n=76)
Sample	PM findings	Date of isolation	Source	Phylogroup	VAGs																																			Serotypes
					α-hly	afaI	bfpA	cdt	cnf1	eaeA	ehly	eitA	etsA	fepC	fimA	fyuA	hlyF	ial	ibeA	ipaH	ireA	iroN	iss	iucD	kpsMTII	LT	ompT	pap	pCVD432	pks	sat	sfa	sitA	ST	stx1	stx2	traT	tsh	usp	O165	O103	O111	O157	O26	O121	O145	O112ac	O148	O158
D26	500 kg	06.12.07	Lung	B1	-	-	-	-	-	-	-	-	-	-	+	-	-	-	-	-	-	-	-	+	-	-	-	-	-	-	-	-	+	-	-	-	+	+	-	-	-	-	-	-	-	-	-	-	-
D30	500 kg	14.09.08	Liver	B1	-	-	-	-	-	-	-	-	-	-	+	-	-	-	-	-	-	-	-	-	-	-	-	-	-	-	-	-	-	-	-	-	-	+	-	-	-	-	-	-	-	-	-	-	-
D38	550 kg	18.11.08	Lung	B1	-	-	-	-	-	-	-	-	-	-	+	-	-	-	-	-	-	-	-	+	-	-	-	-	-	-	-	-	-	-	-	-	+	+	-	-	-	-	-	-	-	-	-	-	-
D39	500 kg	27.12.08	Lung	B1	-	-	-	-	-	-	-	-	-	-	+	-	-	-	-	-	-	-	-	-	-	-	-	-	-	-	-	-	-	-	-	-	-	+	-	-	-	-	-	-	-	-	-	-	-
D40	600 kg	27.12.08	Liver	B1	+	-	-	-	-	-	-	-	-	-	+	-	-	-	-	-	-	-	-	+	-	-	-	-	-	-	-	-	-	-	-	-	+	+	-	-	-	-	-	-	-	-	-	-	-
D41	550 kg	14.01.09	Liver	B1	-	-	-	-	-	-	-	-	-	-	+	-	-	-	-	-	-	-	-	-	-	-	-	-	-	-	-	-	-	-	-	-	-	+	-	-	-	-	-	-	-	-	-	-	-
D44	600 kg	26.02.09	Liver	B1	+	-	-	-	-	-	-	-	-	-	+	-	-	-	-	-	-	-	-	-	-	-	-	-	-	-	-	-	+	-	-	-	+	+	-	-	-	-	-	-	-	-	-	-	-
D46	550 kg	13.09.09	Liver	B1	-	-	-	-	-	-	-	-	-	-	+	-	-	-	-	-	-	-	-	-	-	-	-	-	-	-	-	-	-	-	-	-	+	+	-	-	-	-	-	-	-	-	-	-	-
D48	450 kg	26.12.09	Heart	B1	-	-	-	-	-	-	-	-	+	-	+	-	-	-	-	-	-	-	-	-	-	-	-	-	-	-	-	-	-	-	-	-	-	+	-	-	-	-	+	-	-	-	-	-	-
D53	550 kg	07.03.10	Lung	B1	-	-	-	-	-	-	-	-	-	-	+	-	-	-	-	-	-	-	-	-	-	-	-	-	-	-	-	-	-	-	-	-	+	-	-	-	-	-	-	-	-	-	-	-	-
D56	550 kg	22.09.10	Lung	B1	-	-	-	-	-	-	-	-	-	-	+	+	-	-	-	-	-	-	-	-	-	-	-	-	-	-	-	-	-	-	-	-	+	+	-	-	-	-	-	-	-	-	-	-	-
D57	550 kg	04.11.10	Liver	A	-	-	-	-	-	-	-	-	-	-	+	-	-	-	-	-	-	-	-	-	-	-	-	-	-	-	-	-	-	-	-	-	-	-	-	-	-	-	-	-	-	-	-	-	-
D81	500 kg	02.01.12	Lung	B1	-	-	-	-	-	-	-	-	-	-	+	-	-	-	-	-	-	-	-	+	-	-	-	-	-	-	-	+	-	-	-	-	+	+	-	-	-	-	-	-	-	-	-	-	-
D83	650 kg	29.01.12	Spleen	B1	-	-	-	-	-	-	-	-	-	-	+	-	-	-	-	-	-	-	-	-	-	-	-	-	-	-	-	-	+	-	-	-	+	+	-	-	-	-	-	-	-	-	-	-	-
D85	550 kg	12.07.12	Liver	B2	-	-	-	-	-	-	-	-	-	+	+	+	-	-	-	-	-	+	-	-	+	-	-	-	-	+	-	+	+	-	-	-	+	-	+	-	-	-	-	-	-	-	-	-	-
D87	500 kg	17.02.13	Lung	C	-	-	-	-	-	-	-	+	-	-	+	-	+	-	-	-	-	+	+	+	-	-	+	-	-	-	-	-	+	-	-	-	+	-	-	-	-	-	-	-	-	-	-	-	-
D94	300 kg	21.09.13	Kidney	A	+	-	-	-	-	-	-	-	-	-	-	-	-	-	-	-	+	-	-	+	-	-	-	-	-	-	-	-	-	-	-	-	+	+	-	-	-	-	-	-	-	-	-	-	-
D95	500 kg	04.11.13	Liver	B1	+	-	-	-	-	-	-	-	-	-	+	-	-	-	-	-	-	-	-	+	-	-	-	-	-	-	-	+	-	-	-	-	+	+	-	-	-	-	-	-	-	-	-	-	-
D98	550 kg	15.01.14	Lung	B1	+	-	-	-	-	-	-	-	-	-	+	-	-	-	-	-	-	-	-	+	-	-	-	-	-	-	-	+	-	-	-	-	+	+	-	-	-	-	-	-	-	-	-	-	-
D99	500 kg	15.01.14	Lung	B1	+	-	-	-	-	-	-	-	-	-	+	-	-	-	-	-	-	-	-	+	-	-	-	-	-	-	-	+	-	-	-	-	+	+	-	-	-	-	-	-	-	-	-	-	-
D100	450 kg	23.01.14	Liver	B1	+	-	-	-	-	-	-	-	-	-	+	-	-	-	-	-	-	-	-	-	-	-	-	-	-	-	-	-	-	-	-	-	+	+	-	-	-	-	-	-	-	-	-	-	-
D101	500 kg	30.01.14	Liver	B1	-	-	-	-	-	-	-	+	-	-	+	+	+	-	-	-	-	+	+	+	-	-	+	-	-	-	-	+	+	-	-	-	+	-	-	-	-	-	-	-	-	-	-	-	-
D102	550 kg	02.02.14	Liver	B1	-	-	-	-	-	-	-	-	-	-	+	-	-	-	-	-	-	-	-	-	-	-	-	-	-	-	-	-	-	-	-	-	-	-	-	-	-	-	-	-	-	-	-	-	-
D103	500 kg	11.02.14	Liver	B1	+	-	-	-	-	-	-	-	-	-	+	-	-	-	-	-	-	-	-	+	-	-	-	-	-	-	-	+	-	-	-	-	+	+	-	-	-	-	-	-	-	-	-	-	-
D105	500 kg	25.03.14	Liver	A	-	-	-	-	-	-	-	-	-	-	-	-	-	-	-	-	-	-	-	-	-	-	-	-	-	-	-	-	-	-	-	-	+	+	-	-	-	-	-	-	-	-	-	-	-
D107	550 kg	28.04.14	Liver	A	-	-	-	-	-	-	-	-	-	-	+	-	+	-	-	-	-	-	-	-	-	-	+	-	-	-	-	-	+	-	-	-	+	-	-	-	-	-	-	-	-	-	-	-	-
D108	550 kg	14.05.14	Udder	B1	+	-	-	-	-	-	-	-	-	-	+	+	-	-	-	-	-	-	-	+	-	-	-	-	-	-	-	-	-	-	-	-	+	+	-	-	-	-	-	-	-	-	-	-	-
D111	500 kg	06.05.14	Lung	B1	-	-	-	-	-	-	-	+	-	-	+	-	+	-	-	-	-	+	+	+	-	-	+	-	-	-	-	-	+	-	-	-	+	-	-	-	-	-	-	-	-	-	-	-	-
D113	500 kg	15.06.14	Lung	A	-	-	-	-	-	-	-	-	-	-	+	-	-	-	-	-	-	-	-	-	-	-	-	-	-	-	-	-	-	-	-	-	+	-	-	-	-	-	-	-	-	-	-	-	-
D114	600 kg	19.06.14	Lung	B1	+	-	-	-	-	-	-	-	-	-	+	-	-	-	-	-	-	-	-	+	-	-	-	-	-	-	-	+	-	-	-	-	+	+	-	-	-	-	-	-	-	-	-	-	-
D116	500 kg	06.07.14	Liver	B1	+	-	-	-	-	-	-	-	-	-	+	-	-	-	-	-	-	-	-	+	-	-	-	-	-	-	-	+	-	-	-	-	+	+	-	-	-	-	-	-	-	-	-	-	-
D117	500 kg	10.07.14	Lung	B1	-	-	-	-	-	-	-	-	-	-	+	-	-	-	-	-	-	-	-	-	-	-	-	-	-	-	-	-	-	-	-	-	+	+	-	-	-	-	-	-	-	-	-	-	-
D119	600 kg	07.10.14	Lung	B1	+	-	-	-	-	-	-	-	-	-	+	-	-	-	-	-	-	-	-	-	-	-	-	-	-	-	-	-	-	-	-	-	+	+	-	-	-	-	-	-	-	-	-	-	-
D121	550 kg	19.11.14	Lung	B1	+	-	-	-	-	-	-	-	-	-	+	-	-	-	-	-	-	-	-	-	-	-	-	-	-	-	-	-	-	-	-	-	-	+	-	-	-	-	-	-	-	-	-	-	-
D126	250 kg	18.12.14	Lung	B1	-	-	-	-	-	-	-	+	-	-	+	+	+	-	-	-	-	+	+	+	-	-	+	-	-	-	-	-	+	-	-	-	+	-	-	-	-	-	-	-	-	-	-	-	-
D136	250 kg	01.03.15	Liver	A	-	-	-	-	-	-	-	-	-	-	-	-	-	-	-	-	-	-	-	-	-	-	-	-	-	-	-	-	-	-	-	-	-	-	-	-	-	-	-	-	-	-	-	-	-
D140	350 kg	29.03.15	Liver	B1	+	-	-	-	-	-	-	-	-	-	+	-	-	-	-	-	-	-	-	+	-	-	-	-	-	-	-	-	-	-	-	-	+	+	-	-	-	-	-	-	-	-	-	-	-
D141	250 kg	12.04.15	Liver	B1	+	-	-	-	-	-	-	-	-	-	+	-	-	-	-	-	-	-	-	+	-	-	-	-	-	-	-	-	-	-	-	-	+	+	-	-	-	-	-	-	-	-	-	-	-
D142	500 kg	04.05.15	Lung	B1	+	-	-	-	-	-	-	-	-	-	+	-	-	-	-	-	-	-	-	-	-	-	-	-	-	-	-	-	-	-	-	-	+	+	-	-	-	-	-	-	-	-	-	-	-
D144	600 kg	16.09.15	Udder	B1	+	-	-	-	-	-	-	-	-	-	+	-	-	-	-	-	-	-	-	-	-	-	-	-	-	-	-	-	-	-	-	-	+	+	-	-	-	-	-	-	-	-	-	-	-
D148	450 kg	18.10.15	Udder	B1	-	-	-	-	-	-	-	-	-	-	-	-	-	-	-	-	-	-	-	-	-	-	-	-	+	-	+	-	-	-	-	-	+	-	-	-	-	-	-	-	-	-	-	-	-
D150	600 kg	18.10.15	Brain	B1	-	-	-	-	-	-	-	-	-	-	+	-	-	-	-	-	-	-	-	+	-	-	-	-	-	-	-	-	-	-	-	-	-	+	-	-	-	-	-	-	-	-	-	-	-
D166	600 kg	10.02.16	Lung	B1	+	-	-	-	-	-	-	-	-	-	+	-	-	-	-	-	-	-	-	+	-	-	-	-	-	-	-	-	-	-	-	-	+	+	-	-	-	-	-	-	-	-	-	-	-
D170	450 kg	23.02.16	Lung	B1	+	-	-	-	-	-	-	-	-	-	+	-	-	-	-	-	-	-	-	+	-	-	-	-	-	-	-	+	-	-	-	-	+	+	-	-	-	-	-	-	-	-	-	-	-
D171	500 kg	29.02.16	Lung	B1	-	-	-	-	-	-	-	-	-	-	+	-	-	-	-	-	-	-	-	-	-	-	-	-	-	-	-	-	-	-	-	-	+	+	-	-	-	-	-	-	-	-	-	-	-
D173	550 kg	07.03.16	Liver	B1	+	-	-	-	-	-	-	-	-	-	+	-	-	-	-	-	-	-	-	-	-	-	-	-	-	-	-	-	-	-	-	-	-	-	-	-	-	-	-	-	-	-	-	-	-
D176	450 kg	16.03.16	Lung	B1	-	-	-	-	-	-	-	-	-	-	-	-	-	-	-	-	-	-	-	-	-	-	-	-	-	-	-	-	-	-	-	-	-	-	-	-	-	-	-	-	-	-	-	-	-
D182	750 kg	15.05.16	Spleen	B1	+	-	-	-	-	-	-	-	-	-	+	+	-	-	-	-	-	-	-	-	-	-	-	-	-	-	-	-	-	-	-	-	+	+	-	-	-	-	-	-	-	-	-	-	-
D190	500 kg	31.05.16	Liver	B1	-	-	-	-	-	-	-	-	-	-	+	-	-	-	-	-	-	-	-	-	-	-	-	-	-	-	-	-	-	-	-	-	-	-	-	-	-	-	-	-	-	-	-	-	-
D192	600 kg	17.07.16	Lung	B1	-	-	-	-	-	-	-	-	-	-	+	-	-	-	-	-	-	-	-	-	-	-	-	-	-	-	-	-	-	-	-	-	-	-	-	-	-	-	-	-	-	-	-	-	-
D208	340 kg	15.02.17	Spleen	B1	-	-	-	-	-	-	-	-	-	-	+	-	-	-	-	-	-	-	-	-	-	-	-	-	-	-	-	-	-	-	-	-	+	-	-	-	-	-	-	-	-	-	-	-	-
D214	500 kg	03.05.17	Liver	B1	-	-	-	-	-	-	-	-	-	-	+	-	-	-	-	-	-	-	-	+	-	-	-	-	-	-	-	-	-	-	-	-	+	+	-	-	-	-	-	-	-	-	-	-	-
D216	350 kg	07.05.17	Liver	B1	-	-	-	-	-	-	-	-	-	-	+	+	-	-	-	-	-	-	-	+	-	-	-	-	-	-	-	-	-	-	-	-	+	+	-	-	-	-	-	-	-	-	-	-	-
D218	420 kg	14.05.17	Lung	B1	-	-	-	-	-	-	-	-	-	-	+	-	-	-	-	-	-	-	-	+	-	-	-	-	-	-	-	-	-	-	-	-	-	+	-	-	-	-	-	-	-	-	-	-	-
D226	320 kg	11.07.17	Liver	B1	-	-	-	-	-	-	-	-	-	-	+	-	-	-	-	-	-	-	-	-	-	-	-	-	-	-	-	-	-	-	-	-	-	+	-	-	-	-	+	-	-	-	-	-	-
D227	620 kg	15.07.17	Uterus	B2	-	-	-	-	-	-	-	-	-	+	+	+	-	-	-	-	-	+	-	-	-	-	-	+	-	+	-	+	+	-	-	-	-	-	+	-	-	-	-	-	-	-	-	-	-
D229	350 kg	07.08.17	Liver	B1	-	-	-	-	-	-	-	-	-	-	+	-	-	-	-	-	-	-	-	-	-	-	-	-	-	-	-	-	-	-	-	-	-	+	-	-	-	-	+	-	-	-	-	-	-
D230	460 kg	08.08.17	Liver	B1	-	-	-	-	-	-	-	-	-	-	+	-	-	-	-	-	-	-	-	-	-	-	-	-	-	-	-	-	-	-	-	-	-	+	-	-	-	-	-	-	-	-	-	-	-
D238	460 kg	10.12.17	Spleen	B1	-	-	-	-	-	-	-	-	-	-	+	-	-	-	-	-	-	-	-	-	-	-	-	-	-	-	-	-	-	-	-	-	-	+	-	-	-	-	-	-	-	-	-	-	-
D245	471 kg	25.02.18	Lung	B1	-	-	-	-	-	-	-	-	-	-	+	-	-	-	-	-	-	-	-	+	-	-	-	-	-	-	-	-	+	-	-	-	+	+	-	-	-	-	-	-	-	-	-	-	-
D246	399 kg	25.03.18	Lung	B2	-	-	-	-	-	-	-	-	-	+	+	+	-	-	-	-	-	+	-	+	-	-	-	-	-	+	+	+	+	-	-	-	+	-	+	-	-	-	-	-	-	-	-	-	-
D248	550 kg	25.04.18	Lung	B1	-	-	-	-	-	-	-	-	-	-	+	-	-	-	-	-	-	-	-	-	-	-	-	-	-	-	-	-	+	-	-	-	+	+	-	-	-	-	-	-	-	-	-	-	-
D250	383 kg	28.06.18	Lymphnode	B1	-	-	-	-	-	-	-	-	-	-	+	+	-	-	-	-	-	-	-	-	-	-	-	-	-	-	-	-	-	-	-	-	+	+	-	-	-	-	-	-	-	-	-	-	-
D251	550 kg	17.07.18	Liver	B1	-	-	-	+	-	-	-	-	-	-	+	+	-	-	-	-	-	-	-	-	-	-	-	-	-	-	-	-	-	-	-	-	+	+	-	-	-	-	-	-	-	-	-	-	-
D252	730 kg	19.07.18	Liver	B1	-	-	-	-	-	-	-	-	-	-	+	-	-	-	-	-	-	-	-	-	-	-	-	-	-	-	-	-	-	-	-	-	-	+	-	-	-	-	+	-	-	-	-	-	-
D256	715 kg	23.08.18	Brain	B1	-	-	-	-	-	-	-	-	-	-	+	-	-	-	-	-	-	-	-	-	-	-	-	-	-	-	-	-	-	-	-	-	-	+	-	-	-	-	+	-	-	-	-	-	-
D257	460 kg	30.08.18	Lung	B1	-	-	-	-	-	-	-	-	-	-	+	+	-	-	-	-	-	-	-	-	-	-	-	-	-	-	-	-	-	-	-	-	-	+	-	-	-	-	-	-	-	-	-	-	-
D258	403 kg	06.09.18	Perirenal abscess	B2	-	-	-	-	-	-	-	-	-	+	+	+	-	-	-	-	+	+	-	-	-	-	-	-	-	+	-	+	+	-	-	-	-	-	+	-	-	-	-	-	-	-	-	-	-
D259	760 kg	09.09.18	Liver	B2	-	-	-	-	-	-	-	-	-	+	+	+	-	-	-	-	+	+	-	-	-	-	-	+	-	+	-	+	+	-	-	-	-	-	+	-	-	-	-	-	-	-	-	-	-
D269	417 kg	07.04.19	Uterus	B1	-	-	-	-	-	-	-	-	-	-	+	-	-	-	-	-	-	-	-	-	-	-	-	-	-	-	-	-	-	+	-	-	-	-	-	-	-	-	-	-	-	-	-	-	-
D34	250 kg	13.10.08	Lung	B1	-	-	-	-	-	-	-	-	-	-	+	-	-	-	-	-	-	-	-	-	-	-	-	-	-	-	-	-	-	-	-	-	+	+	-	-	-	-	-	-	-	-	-	-	-
D88	300 kg	30.06.13	Lung	B1	+	-	-	-	-	-	-	-	-	-	+	-	-	-	-	-	-	-	-	-	-	-	-	-	-	-	-	-	-	-	-	-	-	+	-	-	-	-	+	-	-	-	-	-	-
D133	300 kg	15.02.15	Lung	B1	+	-	-	-	-	-	-	-	-	-	+	-	-	-	-	-	-	-	-	+	-	-	-	-	-	-	-	-	-	-	-	-	-	+	-	-	-	-	-	-	-	-	-	-	-
D183	250 kg	15.05.16	Liver	B1	+	-	-	-	-	-	-	-	-	-	+	-	-	-	-	-	-	-	-	+	-	-	-	-	-	-	-	-	-	-	-	-	+	+	-	-	-	-	-	-	-	-	-	-	-
D211	250 kg	02.04.17	Lung	B1	-	-	-	-	-	-	-	-	-	-	+	-	-	-	-	-	-	-	-	-	-	-	-	-	-	-	-	-	-	-	-	-	-	+	-	-	-	-	-	-	-	-	-	-	-
D253	270 kg	29.07.18	Liver	B1	-	-	-	-	-	-	-	-	-	-	+	-	-	-	-	-	-	-	-	+	-	-	-	-	-	-	-	-	-	-	-	-	+	+	-	-	-	-	-	-	-	-	-	-	-
[truncated: 152 more columns]

## Sheet: ExPEC calves (n=74)
Sample	PM findings	Date of isolation	Source	Phylogroup	VAGs																																			Serotypes
					α-hly	afaI	bfpA	cdt	cnf1	eaeA	ehly	eitA	etsA	fepC	fimA	fyuA	hlyF	ial	ibeA	ipaH	ireA	iroN	iss	iucD	kpsMTII	LT	ompT	pap	pCVD432	pks	sat	sfa	sitA	ST	stx1	stx2	traT	tsh	usp	O165	O103	O111	O157	O26	O121	O145	O112ac	O148	O158
D15	40 kg	11.12.04	Liver	C	-	-	-	-	-	-	-	+	+	-	+	+	+	-	-	-	-	+	+	+	-	-	+	-	-	-	-	-	+	-	-	-	-	+	-	-	-	-	-	-	-	-	-	-	-
D18	40 kg	04.02.06	Lung	C	-	-	-	-	-	-	-	-	-	-	+	+	-	-	-	-	-	-	-	-	-	-	-	-	-	-	-	-	-	-	-	-	-	-	-	-	-	-	-	-	-	-	-	-	-
D19	40 kg	08.02.06	Lung	C	-	-	-	-	-	-	-	-	-	-	+	+	-	-	-	-	-	-	-	+	-	-	-	-	-	-	-	-	+	-	-	-	-	-	-	-	-	-	-	-	-	-	-	-	-
D20	60 kg	05.03.06	Liver	B1	-	-	-	-	-	-	-	-	-	-	+	-	-	-	-	-	-	-	-	-	-	-	-	-	-	-	-	-	-	-	-	-	-	+	-	-	-	-	-	-	-	-	-	-	-
D21	40 kg	08.03.06	Lung	C	-	-	-	-	-	-	-	+	-	-	+	-	+	-	-	-	-	+	+	+	-	-	+	-	-	-	-	-	+	-	-	-	+	+	-	-	-	-	-	-	-	-	-	-	-
D25	40 kg	28.01.07	Lung	B1	-	-	-	-	-	-	-	+	-	-	+	-	+	-	-	-	-	+	+	+	-	-	+	-	-	-	-	-	+	-	-	-	+	-	-	-	-	-	-	-	-	-	-	-	-
D32	140 kg	09.10.08	Liver	B1	-	-	-	-	-	-	-	-	-	-	+	-	-	-	-	-	-	-	-	-	-	-	-	-	-	-	-	-	-	-	-	-	+	+	-	-	-	-	-	-	-	-	-	-	-
D33	100 kg	12.10.08	Lung	B1	-	-	-	-	-	-	-	-	-	-	+	-	-	-	-	-	-	-	-	+	-	-	-	-	-	-	-	-	-	-	-	-	-	-	-	-	-	-	-	-	-	-	-	-	-
D43	50 kg	11.02.09	Liver	B2	-	-	-	-	-	-	-	+	-	+	+	+	+	-	+	-	-	+	+	-	+	-	+	-	-	+	-	+	+	-	-	-	+	+	+	-	-	-	-	-	-	-	-	-	-
D50	35 kg	14.01.10	Lung	B2	-	-	-	-	-	-	-	-	-	+	+	+	-	-	-	-	-	+	-	-	-	-	-	+	-	+	-	+	+	-	-	-	-	-	+	-	-	-	-	-	-	-	-	-	-
D51	40 kg	24.01.10	Lung	B1	-	-	-	-	-	-	-	-	-	-	+	-	-	-	-	-	-	-	-	+	-	-	-	-	-	-	-	-	-	-	-	-	-	+	-	-	-	-	-	-	-	-	-	-	-
D54	35 kg	16.03.10	Lung	C	-	-	-	-	-	-	-	+	-	-	+	+	+	-	-	-	-	+	+	+	-	-	+	-	-	-	-	+	+	-	-	-	-	-	-	-	-	-	-	-	-	-	-	-	-
D55	40 kg	30.03.10	Liver	F	-	-	-	-	-	-	-	-	-	+	+	+	-	-	-	-	-	-	-	+	+	-	-	+	-	-	-	+	+	-	-	-	+	-	-	-	-	-	-	-	-	-	-	-	-
D62	50 kg	05.05.11	Lung	E	-	-	-	-	-	-	-	-	-	+	+	+	-	-	-	-	-	-	-	+	-	-	-	-	-	-	+	+	+	-	-	-	+	-	-	-	-	-	-	-	-	-	-	-	-
D63	60 kg	05.05.11	Lung	E	-	-	-	-	-	-	-	-	-	+	+	+	-	-	-	-	-	-	-	-	-	-	-	-	-	-	+	-	+	-	-	-	+	-	-	-	-	-	-	-	-	-	-	-	-
D64	45 kg	08.05.11	Lung	E	-	-	-	-	-	-	-	-	-	+	+	+	-	-	-	-	-	-	-	+	-	-	-	-	-	-	+	+	+	-	-	-	+	-	-	-	-	-	-	-	-	-	-	-	-
D66	50 kg	08.05.11	Liver	A	-	-	-	-	-	-	-	-	-	-	-	-	-	-	-	-	-	-	-	-	-	-	-	-	-	-	-	-	-	-	-	-	+	-	-	-	-	-	-	-	-	-	-	-	-
D67	50 kg	08.05.11	Liver	B1	-	-	-	-	-	-	-	-	-	-	+	-	-	-	-	-	-	-	-	-	-	-	-	-	-	-	-	-	-	-	-	-	-	-	-	-	-	-	-	-	-	-	-	-	-
D69	50 kg	08.05.11	Lung	E	-	-	-	-	-	-	-	-	-	+	+	+	-	-	-	-	-	-	-	-	-	-	-	-	-	-	+	-	+	-	-	-	+	-	-	-	-	-	-	-	-	-	-	-	-
D70	45 kg	10.05.11	Liver	A	-	-	-	-	-	-	-	-	-	-	-	-	-	-	-	-	-	-	-	+	-	-	-	-	-	-	-	+	+	-	-	-	+	-	-	-	-	-	-	-	-	-	-	-	-
D71	50 kg	11.05.11	Liver	E	-	-	-	-	-	-	-	-	-	+	+	+	-	-	-	-	-	-	-	-	-	-	-	-	-	-	+	-	+	-	-	-	+	-	-	-	-	-	-	-	-	-	-	-	-
D73	50 kg	15.05.11	Liver	E	-	-	-	-	-	-	-	-	-	+	+	+	-	-	-	-	-	-	-	-	-	-	-	-	-	-	+	-	+	-	-	-	+	-	-	-	-	-	-	-	-	-	-	-	-
D74	120 kg	15.05.11	Lymphnode	A	-	-	-	-	-	-	-	-	-	-	+	-	-	-	-	-	-	-	-	-	-	-	-	-	-	-	-	-	-	-	-	-	-	-	-	-	-	-	-	-	-	-	-	-	-
D75	70 kg	15.05.11	Lung	E	-	-	-	-	-	-	-	-	-	+	+	+	-	-	-	-	-	-	-	-	-	-	-	-	-	-	+	-	+	-	-	-	+	-	-	-	-	-	-	-	-	-	-	-	-
D79	55 kg	15.06.11	Lung	D	-	-	-	-	-	-	-	-	-	+	-	+	-	-	-	-	-	-	-	-	-	-	-	-	-	-	+	-	+	-	-	-	+	-	-	-	-	-	-	-	-	-	-	-	-
D80	50 kg	10.07.11	Liver	C	-	-	-	-	-	-	-	-	-	-	+	+	-	-	-	-	-	-	-	-	-	-	-	-	-	-	-	-	+	-	-	-	-	-	-	-	-	-	-	-	-	-	-	-	-
D82	35 kg	05.01.12	Lung	A	-	-	-	-	-	-	-	-	-	-	+	-	-	-	-	-	-	-	-	-	-	-	-	-	-	-	-	-	+	-	-	-	-	-	-	-	-	-	-	-	-	-	-	-	-
D89	40 kg	30.06.13	Lung	C	-	-	-	-	-	-	-	-	-	-	+	+	-	-	-	-	-	-	-	+	-	-	-	+	-	-	-	-	+	-	-	-	-	-	-	-	-	-	-	-	-	-	-	-	-
D97	40 kg	14.01.14	Liver	A	+	-	-	-	-	-	-	-	-	-	+	-	-	-	-	-	-	-	-	+	-	-	-	-	-	-	-	+	-	-	-	-	-	+	-	-	-	-	-	+	-	-	-	-	-
D104	30 kg	13.02.14	Lung	B1	+	-	-	-	-	-	-	-	-	-	+	-	-	-	-	-	-	-	-	-	-	-	-	-	-	-	-	-	-	-	-	-	-	+	-	-	-	-	-	-	-	-	-	-	-
D106	40 kg	21.04.14	Brain	B1	-	-	-	-	-	-	-	+	-	-	+	+	+	-	-	-	-	+	+	+	-	-	+	-	-	-	-	+	+	-	-	-	+	-	-	-	-	-	-	-	-	-	-	-	-
D109	80 kg	18.05.14	Lymphnode	A	-	-	-	-	-	-	-	+	-	-	+	-	+	-	-	-	-	+	+	+	-	-	+	-	-	-	-	+	+	-	-	-	+	+	-	-	-	-	-	-	-	-	-	-	-
D110	40 kg	18.05.14	Liver	B1	-	-	-	-	+	-	-	+	-	-	+	+	+	-	-	-	-	+	+	+	-	-	+	+	-	-	-	-	+	-	-	-	+	-	-	-	-	-	-	-	-	-	-	-	-
D115	45 kg	29.06.14	Lung	B1	+	-	-	-	-	-	-	-	-	-	+	-	-	-	-	-	-	-	-	+	-	-	-	-	-	-	-	+	-	-	-	-	+	+	-	-	-	-	-	-	-	-	-	-	-
D130	70 kg	05.02.15	Lung	B2	+	-	-	-	-	-	-	-	-	+	-	+	-	-	-	-	+	+	-	+	+	-	-	+	-	+	-	+	+	-	-	-	+	-	+	-	-	-	-	-	-	-	-	-	-
D131	40 kg	09.02.15	Lymphnode	C	-	-	-	-	-	-	-	-	-	-	+	+	-	-	-	-	+	-	-	+	-	-	-	-	-	-	-	-	+	-	-	-	-	-	-	-	-	-	-	-	-	-	-	-	-
D132	40 kg	15.02.15	Lung	C	-	+	-	-	-	-	-	-	-	-	+	+	-	-	-	-	-	-	-	-	-	-	-	-	-	-	-	-	+	-	-	-	-	-	-	-	-	-	-	-	-	-	-	-	-
D138	60 kg	05.03.15	Liver	B1	+	-	-	-	-	-	-	-	-	-	+	-	-	-	-	-	-	-	-	+	-	-	-	-	-	-	-	-	-	-	-	-	+	+	-	-	-	-	-	-	-	-	-	-	-
D161	40 kg	18.01.16	Brain	C	-	-	-	-	-	-	-	+	-	-	+	+	+	-	-	-	-	+	+	+	-	-	+	-	-	-	-	-	+	-	-	-	+	-	-	-	-	-	-	-	-	-	-	-	-
D162	40 kg	18.01.16	Lung	A	-	-	-	-	-	-	-	-	-	-	+	-	-	-	-	-	-	-	-	-	-	-	-	-	-	-	-	-	-	-	-	-	-	-	-	-	-	-	-	-	-	-	-	-	-
D168	30 kg	15.02.16	Liver	C	-	-	-	-	-	-	-	+	-	-	+	+	+	-	-	-	-	+	+	+	-	-	+	-	-	-	-	-	+	-	-	-	-	+	-	-	-	-	-	-	-	-	-	-	-
D174	50 kg	07.03.06	Lung	B1	-	-	-	-	-	-	-	+	-	-	+	-	+	-	-	-	-	+	+	+	-	-	+	-	-	-	-	+	+	-	-	-	+	-	-	-	-	-	-	-	-	-	-	-	-
D177	30 kg	04.04.16	Brain	A	-	-	-	-	-	-	-	+	-	-	-	-	+	-	-	-	-	+	+	+	-	-	+	-	-	-	-	-	+	-	-	-	+	-	-	-	-	-	-	-	-	-	-	-	-
D178	50 kg	27.04.16	Brain	B1	-	-	-	-	-	-	-	+	-	-	+	+	+	-	-	-	-	+	+	+	-	-	+	-	-	-	-	-	+	-	-	-	+	-	-	-	-	-	-	-	-	-	-	-	-
D179	100 kg	30.04.16	Lung	B1	-	-	-	-	-	-	-	-	-	-	+	-	-	-	-	-	-	-	-	-	-	-	-	-	-	-	-	-	-	-	-	-	-	-	-	-	-	-	-	-	-	-	-	-	-
D180	60 kg	10.05.16	Liver	C	-	-	-	-	-	-	-	-	-	-	+	+	-	-	-	-	+	-	-	+	-	-	-	-	-	-	-	-	+	-	-	-	-	-	-	-	-	-	-	-	-	-	-	-	-
D181	30 kg	10.05.16	Liver	B1	-	-	-	-	-	-	-	+	-	-	+	-	+	-	-	-	-	+	+	+	-	-	+	-	-	-	-	-	+	-	-	-	+	-	-	-	-	-	-	-	-	-	-	-	-
D184	35 kg	15.05.16	Liver	A	-	-	-	-	-	-	-	+	-	-	+	-	+	-	-	-	-	+	+	+	-	-	+	-	-	-	-	-	+	-	-	-	+	-	-	-	-	-	-	-	-	-	-	-	-
D185	30 kg	17.05.16	Liver	A	-	-	-	-	-	-	-	+	-	-	+	+	+	-	-	-	-	+	+	+	-	-	+	-	-	-	-	-	+	-	-	-	+	-	-	-	-	-	-	-	-	-	-	-	-
D187	25 kg	18.05.16	Liver	F	-	-	-	-	-	-	-	-	-	+	+	-	+	-	-	-	-	-	-	-	-	-	+	-	-	-	-	+	+	-	-	-	-	-	-	-	-	-	-	-	-	-	-	-	-
D189	40 kg	25.05.16	Brain	B1	-	-	-	-	-	-	-	+	-	-	+	+	+	-	-	-	-	+	+	+	-	-	+	-	-	-	-	-	+	-	-	-	+	-	-	-	-	-	-	-	-	-	-	-	-
D203	30 kg	07.12.16	Liver	B2	-	-	-	-	-	-	-	-	-	+	+	+	-	-	-	-	-	+	-	-	-	-	-	+	-	+	-	+	+	-	-	-	-	-	+	-	-	-	-	-	-	-	-	-	-
D228	70 kg	30.07.17	Lung	B2	-	-	-	-	-	-	-	-	-	+	+	+	-	-	-	-	-	+	-	-	-	-	-	-	-	+	-	+	+	-	-	-	-	-	+	-	-	-	-	-	-	-	-	-	-
D242	56 kg	28.01.18	Lymphnode	B2	-	-	-	-	-	-	-	-	-	+	+	+	+	-	-	-	-	+	+	+	-	-	+	+	-	+	-	+	+	-	-	-	+	-	+	-	-	-	-	-	-	-	-	-	-
D243	130 kg	04.02.18	Liver	A	-	-	-	-	-	-	-	-	-	-	+	-	-	-	-	-	-	-	-	+	-	-	-	-	-	-	-	-	-	-	-	-	-	+	-	-	-	-	-	+	-	-	-	-	-
D249	75 kg	30.04.18	Lung	B1	-	-	-	-	-	-	-	-	-	-	+	-	-	-	-	-	-	-	-	-	-	-	-	-	-	-	-	-	-	-	-	-	+	+	-	-	-	-	-	-	-	-	-	-	-
D260	27 kg	24.09.18	Brain	C	-	-	-	-	-	-	-	+	-	-	+	+	+	-	-	-	-	+	+	+	-	-	+	-	-	-	-	-	+	-	-	-	+	-	-	-	-	-	-	-	-	-	-	-	-
D270	34 kg	21.04.19	Brain	C	-	-	-	-	-	-	-	+	-	-	+	+	+	-	-	-	-	+	+	+	-	-	+	-	-	-	-	-	+	-	-	-	+	-	-	-	-	-	-	-	-	-	-	-	-
D271	82 kg	05.05.19	Lung	B1	-	-	-	-	-	-	-	+	-	-	+	-	+	-	-	-	-	+	+	+	-	-	+	-	-	-	-	-	+	-	-	-	+	+	-	-	-	-	-	-	-	-	-	-	-
D276	40 kg	26.05.19	Brain	B1	-	-	-	-	-	-	-	+	-	-	+	-	+	-	-	-	-	+	+	+	-	-	+	-	-	-	-	-	+	-	-	-	+	-	-	-	-	-	-	-	-	-	-	-	-
D277	49 kg	26.05.19	Lung	B1	-	-	-	-	-	-	-	-	-	-	+	-	+	-	-	-	-	+	+	+	-	-	+	-	-	-	-	-	+	-	-	-	+	-	-	-	-	-	-	-	-	-	-	-	-
D278	136 kg	28.05.19	Lung	B1	-	-	-	-	-	-	-	-	-	-	+	+	+	-	-	-	-	+	+	+	-	-	+	-	-	-	-	-	+	-	-	-	+	-	-	-	-	-	-	-	-	-	-	-	-
D16	35 kg	18.10.05	Liver	B1	-	-	-	-	-	-	-	-	-	-	+	-	-	-	-	-	-	-	-	-	-	-	-	-	-	-	-	-	-	-	-	-	-	-	-	-	-	-	-	-	-	-	-	-	-
D17	30 kg	26.12.05	Lung	C	-	-	-	-	-	-	-	+	+	-	+	+	+	-	-	-	-	+	+	+	-	-	+	+	-	-	-	+	+	-	-	-	+	+	-	-	-	-	-	-	-	-	-	-	-
D23	35 kg	09.01.07	Lymphnode	A	-	-	-	-	-	-	-	-	-	-	+	-	-	-	-	-	-	-	-	-	-	-	-	-	-	-	-	-	+	-	-	-	+	-	-	-	-	-	-	-	-	-	-	-	-
D86	60 kg	22.01.13	Lung	C	-	-	-	-	-	-	-	-	-	-	-	+	-	-	-	-	-	-	-	-	-	-	-	-	-	-	-	-	+	-	-	-	-	-	-	-	-	-	-	-	-	-	-	-	-
D112	40 kg	27.05.14	Lung	B1	-	-	-	-	+	-	-	+	-	-	+	+	+	-	-	-	-	+	+	+	-	-	+	+	-	-	-	-	+	-	-	-	+	-	-	-	-	-	-	-	-	-	-	-	-
D164	30 kg	24.01.16	Brain	C	-	-	-	-	-	-	-	-	-	-	+	+	-	-	-	-	+	-	-	+	-	-	-	-	-	-	-	-	+	-	-	-	-	-	-	-	-	-	-	-	-	-	-	-	-
D165	30 kg	04.02.16	Lung	C	-	-	-	-	-	-	-	-	-	-	+	+	-	-	-	-	+	-	-	-	-	-	-	-	-	-	-	-	+	-	-	-	-	-	-	-	-	-	-	-	-	-	-	-	-
D169	50 kg	16.02.16	Brain	E	-	-	-	-	-	-	-	-	-	+	+	+	-	-	-	-	-	-	-	-	-	-	-	-	+	-	-	-	+	-	-	-	+	-	-	-	-	-	-	-	-	-	-	-	-
D215	80 kg	07.05.17	Liver	B2	-	-	-	-	-	-	-	-	-	+	+	+	-	-	-	-	-	+	-	-	-	-	-	+	-	+	-	+	+	-	-	-	-	-	+	-	-	-	-	-	-	-	-	-	-
D217	30 kg	11.05.17	Lung	B2	-	-	-	-	-	-	-	+	-	+	+	+	+	-	-	-	-	+	+	+	-	-	+	-	-	+	-	+	+	-	-	-	+	-	+	-	-	-	-	-	-	-	-	-	-
D262	30 kg	12.11.18	Lung	B2	-	-	-	-	-	-	-	-	-	+	+	+	-	-	-	-	-	+	-	+	+	-	-	-	-	+	-	+	+	-	-	-	+	-	+	-	-	-	-	-	-	-	-	-	-
D279	40 kg	30.05.19	Lung	B1	-	-	-	-	-	-	-	-	-	-	+	-	+	-	-	-	-	+	+	+	-	-	+	-	-	-	-	-	+	-	-	-	+	-	-	-	-	-	-	-	-	-	-	-	-
[truncated: 152 more columns]

## Sheet: Fecal (n=139)
Sample	Phylogroup	VAGs																																			Serotypes
		α-hly	afaI	bfpA	cdt	cnf1	eaeA	ehly	eitA	etsA	fepC	fimA	fyuA	hlyF	ial	ibeA	ipaH	ireA	iroN	iss	iucD	kpsMTII	LT	ompT	pap	pCVD432	pks	sat	sfa	sitA	ST	stx1	stx2	traT	tsh	usp	O165	O103	O111	O157	O26	O121	O145	O112ac	O148	O158	O114	O144	O159
D283	B1	-	-	-	-	-	-	-	-	-	-	+	-	-	-	-	-	-	-	-	-	-	-	-	-	-	-	-	-	-	-	-	-	-	-	-	-	-	-	-	-	-	-	-	-	-	-	-	-
D284	B1	-	-	-	-	-	-	-	-	-	-	-	-	-	-	-	-	-	-	-	-	-	-	-	-	-	-	-	-	-	-	-	-	-	-	-	-	-	-	-	-	-	-	-	-	-	-	-	-
D285	B1	-	-	-	-	-	-	-	-	-	-	-	-	-	-	-	-	-	-	-	-	-	-	-	-	-	-	-	-	-	-	-	-	-	-	-	-	-	-	-	-	-	-	-	-	-	-	-	-
D286	B1	-	-	-	-	-	-	-	-	-	-	+	-	-	-	-	-	-	-	-	-	-	-	-	-	-	-	-	-	-	-	-	-	-	-	-	-	-	-	-	-	-	-	-	-	-	-	-	-
D287	B2	-	-	-	-	-	-	-	-	-	-	+	-	-	-	-	-	-	-	-	-	-	-	-	+	-	-	-	-	-	-	-	-	-	-	-	-	-	-	-	+	-	-	-	-	-	-	-	-
D288	A	-	-	-	-	-	-	-	-	-	-	+	-	-	-	-	-	+	-	-	-	-	-	-	-	-	-	-	-	-	-	-	+	-	-	-	-	+	-	-	-	-	-	-	-	-	-	-	-
D289	B1	-	-	-	-	-	-	-	-	-	-	+	-	-	-	-	-	-	-	-	-	-	-	-	-	-	-	-	-	-	-	-	-	-	-	-	-	-	-	-	-	-	-	-	-	-	-	-	-
D290	B1	-	-	-	-	-	-	-	-	-	-	+	-	-	-	-	-	-	-	-	-	-	-	-	-	-	-	-	-	-	-	-	-	-	-	-	-	-	-	-	-	-	-	-	-	-	-	-	-
D291	B1	-	-	-	-	-	-	-	-	-	-	+	-	-	-	-	-	-	-	-	-	-	-	-	-	-	-	-	-	-	-	-	-	-	-	-	-	-	-	-	-	-	-	-	-	-	-	-	-
D292	B1	-	-	-	-	-	-	-	-	-	-	+	-	-	-	-	-	-	-	-	-	-	-	-	-	-	-	-	-	-	-	-	-	-	-	-	-	-	-	-	-	-	-	-	-	-	-	-	-
D293	B1	-	-	-	-	-	-	-	-	-	-	-	-	-	-	-	-	-	-	-	-	-	-	-	-	-	-	-	-	-	-	-	-	-	-	-	-	-	-	-	-	-	-	-	-	-	-	-	-
D294	B1	-	-	-	-	-	-	-	-	-	-	+	-	-	-	-	-	-	-	-	-	-	-	-	-	-	-	-	-	-	-	-	-	-	-	-	-	-	-	-	-	-	-	-	-	-	-	-	-
D295	B1	-	-	-	-	-	-	-	-	-	-	+	-	-	-	-	-	-	-	-	-	-	-	-	-	-	-	-	-	-	-	-	-	-	-	-	-	-	-	-	-	-	-	-	-	-	-	-	-
D296	B1	-	-	-	-	-	-	-	-	-	-	+	-	-	-	-	-	-	-	-	-	-	-	-	-	-	-	-	-	-	-	-	-	+	-	-	-	-	-	-	-	-	-	-	-	-	-	-	-
D297	B1	-	-	+	-	-	+	-	-	-	-	+	-	-	-	-	-	-	-	-	-	-	-	-	-	-	-	-	-	-	-	-	-	+	-	-	-	-	-	-	-	-	-	-	-	-	-	-	-
D298	B1	-	-	-	-	-	-	-	-	-	-	+	-	-	-	-	-	-	-	-	-	-	-	-	-	-	-	-	-	-	-	-	-	+	-	-	-	-	-	-	-	-	-	-	-	-	-	-	-
D299	B1	-	-	-	-	-	-	-	-	-	-	+	-	-	-	-	-	-	-	-	-	-	-	-	-	-	-	-	-	-	-	-	-	-	-	-	-	-	-	-	-	-	-	-	-	-	-	-	-
D300	B1	-	-	-	-	-	-	-	-	-	-	+	-	-	-	-	-	-	-	-	-	-	-	-	-	-	-	-	-	-	-	-	-	-	-	-	-	-	-	-	-	-	-	-	-	-	-	-	-
D301	A	-	-	-	-	-	-	-	-	-	-	+	-	-	-	-	-	-	-	-	-	-	-	-	-	-	-	-	-	-	-	-	-	+	-	-	-	-	-	-	-	-	-	-	-	-	-	-	-
D302	B1	-	-	-	-	-	-	-	-	-	-	+	-	-	-	-	-	-	-	-	-	-	-	-	-	-	-	-	-	-	-	-	-	+	-	-	-	-	-	-	-	-	-	-	-	-	-	-	-
D303	B1	-	-	-	-	-	-	-	-	-	-	+	-	-	-	-	-	-	-	-	-	-	-	-	-	-	-	-	-	-	-	-	-	+	-	-	-	-	-	-	-	-	-	-	-	-	-	-	-
D304	B1	-	-	-	-	-	-	-	-	-	-	+	-	-	-	-	-	-	-	-	-	-	-	-	-	-	-	-	-	-	-	-	-	+	-	-	-	-	-	-	-	-	-	-	-	-	-	-	-
D305	B1	-	-	-	-	-	-	-	-	-	-	+	-	-	-	-	-	-	-	-	-	-	-	-	-	-	-	-	-	-	-	-	-	-	-	-	-	-	-	-	-	-	-	-	-	-	-	-	-
D306	B1	-	-	-	-	-	-	-	-	-	-	+	-	-	-	-	-	-	-	-	-	-	-	-	-	-	-	-	-	-	-	-	-	-	-	-	-	-	-	-	-	-	-	-	-	-	-	-	-
D307	B1	-	-	-	-	-	-	-	-	-	-	+	-	-	-	-	-	-	-	-	-	-	-	-	-	-	-	-	-	-	-	-	-	+	-	-	-	-	-	-	-	-	-	-	-	-	-	-	-
D308	B1	-	-	-	-	-	-	-	-	-	-	+	-	-	-	-	-	-	-	-	-	-	-	-	-	-	-	-	-	-	-	-	-	-	-	-	-	-	-	-	-	-	-	-	-	-	-	-	-
D309	B1	-	-	-	-	-	-	-	-	-	-	+	-	-	-	-	-	-	-	-	-	-	-	-	-	-	-	-	-	-	-	-	-	-	-	-	-	-	-	-	-	-	-	-	-	-	-	-	-
D310	B1	-	-	-	-	-	-	-	-	-	-	+	-	-	-	-	-	-	-	-	-	-	-	-	-	-	-	-	-	-	-	-	-	-	-	-	-	-	-	-	-	-	-	-	-	-	-	-	-
D311	B1	-	-	-	-	-	-	-	-	-	-	+	-	-	-	-	-	-	-	-	-	-	-	-	-	-	-	-	-	-	-	-	-	-	-	-	-	-	-	-	-	-	-	-	-	-	-	-	-
D312	B1	-	-	-	-	-	-	-	-	-	-	-	-	-	-	-	-	-	-	-	-	-	-	-	-	-	-	-	-	-	-	-	-	-	-	-	-	-	-	-	-	-	-	-	-	-	-	-	-
D313	B1	-	-	-	-	-	-	-	-	-	-	-	-	-	-	-	-	-	-	-	-	-	-	-	-	-	-	-	-	-	-	-	-	-	-	-	-	-	-	-	-	-	-	-	-	-	-	-	-
D314	B1	-	-	-	-	-	-	-	-	-	-	-	+	-	-	-	-	+	-	-	-	-	-	-	-	-	-	-	-	-	-	-	-	-	-	-	-	-	-	-	-	-	-	-	-	-	-	-	-
D315	B1	-	-	-	-	-	-	-	-	-	-	-	-	-	-	-	-	-	-	-	-	-	-	-	-	-	-	-	-	-	-	-	-	-	-	-	-	-	-	-	-	-	-	-	-	-	-	-	-
D316	B1	-	-	-	-	-	-	-	-	-	-	+	-	-	-	-	-	-	-	-	-	-	-	-	-	-	-	-	-	-	-	-	-	-	-	-	-	-	-	-	-	-	-	-	-	-	-	-	-
D317	B1	-	-	-	-	-	-	-	-	-	-	-	-	-	-	-	-	-	-	-	-	-	-	-	-	-	-	-	-	-	-	-	-	-	-	-	-	-	-	-	-	-	-	-	-	-	-	-	-
D318	B1	-	-	-	-	-	-	-	-	-	-	+	-	-	-	-	-	-	-	-	-	-	-	-	-	-	-	-	-	-	-	-	-	-	-	-	-	-	-	-	-	-	-	-	-	-	-	-	-
D319	B1	-	-	-	-	-	-	-	-	-	-	+	-	-	-	-	-	-	-	-	-	-	-	-	-	-	-	-	-	-	-	-	-	-	+	-	-	-	-	-	-	-	-	-	-	-	-	-	-
D320	A	-	-	-	-	-	-	-	-	-	-	-	-	-	-	-	-	-	-	-	-	-	-	-	-	-	-	-	-	-	-	-	-	-	-	-	-	-	-	-	-	-	-	-	-	-	-	-	-
D321	B1	-	-	-	-	-	-	-	-	-	-	-	-	-	-	-	-	-	-	-	-	-	-	-	-	-	-	-	-	-	-	-	-	+	-	-	-	-	-	-	-	-	-	-	-	-	-	-	-
D322	E	-	-	-	-	-	-	-	-	-	+	+	-	-	-	-	-	-	-	-	-	-	-	-	-	-	-	-	-	-	-	-	-	+	-	-	-	-	-	-	-	-	-	-	-	-	-	-	-
D323	B1	-	-	-	-	-	-	-	-	-	-	+	-	-	-	-	-	-	-	-	-	-	-	-	-	-	-	-	-	-	-	-	-	-	-	-	-	-	-	-	-	-	-	-	-	-	-	-	-
D324	A	-	-	-	-	-	-	-	-	-	-	+	-	-	-	-	-	-	-	-	-	-	-	-	-	-	-	-	-	-	-	-	-	+	-	-	-	-	-	-	-	-	-	-	-	-	-	-	-
D325	A	-	-	-	-	-	-	-	-	-	-	+	+	-	-	-	-	-	-	-	-	-	-	-	-	-	-	-	-	-	-	-	-	+	-	-	-	-	-	-	-	-	-	-	-	-	-	-	-
D326	B1	-	-	-	-	-	-	-	-	-	-	+	-	-	-	-	-	-	-	-	-	-	-	-	-	-	-	-	-	-	-	-	-	+	-	-	-	-	-	-	-	-	-	-	-	-	-	-	-
D327	B1	-	-	-	-	-	-	-	-	-	-	+	-	-	-	-	-	-	-	-	-	-	-	-	-	-	-	-	-	-	-	-	-	+	-	-	-	-	-	-	-	-	-	-	-	-	-	-	-
D328	B1	-	-	-	-	-	-	-	-	-	-	+	-	-	-	-	-	-	-	-	-	-	-	-	-	-	-	-	-	-	-	-	-	-	-	-	-	-	-	-	-	-	-	-	-	-	-	-	-
D329	B1	-	-	-	-	-	-	-	-	-	-	-	-	-	-	-	-	-	-	-	-	-	-	-	-	-	-	-	-	-	-	-	-	-	-	-	-	-	-	-	-	-	-	-	-	-	-	-	+
D330	B1	-	-	-	-	-	-	-	-	-	-	+	-	-	-	-	-	-	-	-	-	-	-	-	-	-	-	-	-	-	-	-	-	-	-	-	-	-	-	-	-	-	-	-	-	-	-	-	-
D331	B1	-	-	-	-	-	-	-	-	-	-	+	-	-	-	-	-	-	-	-	-	-	-	-	-	-	-	-	-	-	-	-	-	-	-	-	-	-	-	-	-	-	-	-	-	-	-	-	-
D332	B1	-	-	-	-	-	-	-	-	-	-	+	-	-	-	-	-	-	-	-	-	-	-	-	-	-	-	-	-	-	-	-	-	+	-	-	-	-	-	-	-	-	-	-	-	-	-	-	-
D333	B1	-	-	-	-	-	-	-	-	-	-	+	-	-	-	-	-	-	-	-	-	-	-	-	-	-	-	-	-	-	-	-	-	+	-	-	-	-	-	-	-	-	-	-	-	-	-	-	-
D334	B1	-	-	-	-	-	-	-	-	-	-	+	-	-	-	-	-	-	-	-	-	-	-	-	-	-	-	-	-	-	-	-	-	-	-	-	-	-	-	-	-	-	-	-	-	-	-	-	-
D335	B1	-	-	-	-	-	-	-	-	-	-	-	+	-	-	-	-	-	-	-	-	-	-	-	-	-	-	-	-	-	-	-	-	+	-	-	-	-	-	-	-	-	-	-	-	-	-	-	-
D336	B1	-	-	-	-	-	-	-	-	-	-	+	-	-	-	-	-	-	-	-	-	-	-	-	-	-	-	-	-	-	-	-	-	+	-	-	-	-	-	-	-	-	-	-	-	-	-	-	-
D337	B1	-	-	-	-	-	-	-	-	-	-	+	+	-	-	-	-	-	-	-	-	-	-	-	-	-	-	-	-	-	-	-	-	+	-	-	-	-	-	-	-	-	-	-	-	-	-	-	-
D338	A	-	-	-	-	-	-	-	-	-	+	+	-	-	-	-	-	-	-	-	-	-	-	-	-	-	-	-	-	-	-	-	-	+	-	-	-	-	-	-	-	-	-	-	-	-	-	-	-
D339	B1	-	-	-	-	-	-	-	-	-	-	+	-	-	-	-	-	-	-	-	-	-	-	-	-	-	-	-	-	-	-	-	-	-	-	-	-	-	-	-	-	-	-	-	-	-	-	-	-
D340	B1	-	-	-	-	-	-	-	-	-	-	+	-	-	-	-	-	-	-	-	-	-	-	-	-	-	-	-	-	-	-	-	-	+	-	-	-	-	-	-	-	-	-	-	-	-	-	-	-
D341	B1	-	-	-	-	-	-	-	-	-	-	-	-	-	-	-	-	-	-	-	-	-	-	-	-	-	-	-	-	-	-	-	-	+	-	-	-	-	-	-	-	-	-	-	-	-	-	-	-
D342	B1	-	-	-	-	-	-	-	-	-	-	+	-	-	-	-	-	-	-	-	-	-	-	-	-	-	-	-	-	-	-	-	-	+	-	-	-	-	-	-	-	-	-	-	-	-	-	-	-
D343	B1	-	-	-	-	-	+	-	-	-	-	+	-	-	-	-	-	-	-	-	-	-	-	-	-	-	-	-	-	-	-	-	-	+	-	-	-	-	-	-	-	-	-	-	-	-	-	-	-
D344	clade V	-	-	-	-	-	-	-	-	-	-	+	-	-	-	-	-	-	-	-	-	-	-	-	-	-	-	-	-	-	-	-	-	-	-	+	-	-	-	-	-	-	-	-	-	-	-	-	-
D345	B1	-	-	-	-	-	-	-	-	-	-	+	-	-	-	-	-	-	-	-	-	-	-	-	-	-	-	-	-	-	-	-	-	+	-	-	-	-	-	-	-	-	-	-	-	-	-	-	-
D346	B1	-	-	-	-	-	-	-	-	-	-	-	-	-	-	-	-	-	-	-	-	-	-	-	-	-	-	-	-	-	-	-	-	+	-	-	-	-	-	-	-	-	-	-	-	-	-	-	-
D347	B1	-	-	-	-	-	-	-	-	-	-	+	-	-	-	-	-	-	-	-	+	-	-	-	-	-	-	-	-	-	-	-	-	+	+	-	-	-	-	-	-	-	-	-	-	-	-	-	-
D348	A	-	-	-	-	-	-	-	-	-	-	-	-	-	-	-	-	-	-	-	-	-	-	-	-	-	-	-	-	-	-	-	-	+	-	-	-	-	-	-	-	-	-	-	-	-	-	-	-
D349	A	-	-	-	-	-	-	-	-	-	-	+	-	-	-	-	-	-	-	-	-	-	-	-	-	-	-	-	-	-	-	-	-	+	-	-	-	-	-	-	-	-	-	-	-	-	-	-	-
D350	B1	-	-	-	-	-	-	-	-	-	-	+	+	-	-	-	-	+	-	-	-	-	-	-	-	-	-	-	-	-	-	-	+	-	-	-	-	-	-	-	-	-	-	-	-	-	-	-	-
D351	B1	-	-	-	-	-	+	-	-	-	-	+	-	-	-	-	-	-	-	-	-	-	-	-	-	-	-	-	-	-	-	-	-	+	-	-	-	-	-	-	-	-	-	-	-	-	-	-	-
D352	E	-	-	-	-	-	-	-	-	-	+	+	-	-	-	-	-	-	-	-	-	-	-	-	-	-	-	-	-	-	-	-	-	+	-	-	-	-	-	-	-	-	-	-	-	-	-	-	-
D353	B1	-	-	-	-	-	-	-	-	-	-	-	-	-	-	-	-	-	-	-	-	-	-	-	-	-	-	-	-	-	-	-	-	+	-	-	-	-	-	-	-	-	-	-	-	-	-	-	-
D354	B1	-	-	-	-	-	-	-	-	-	-	+	-	-	-	-	-	-	-	-	-	-	-	-	-	-	-	-	-	-	-	-	-	+	-	-	-	-	-	-	-	-	-	-	-	-	-	-	-
D355	F	-	-	-	-	-	-	-	-	-	+	+	-	-	-	-	-	-	-	-	-	-	-	-	-	-	-	-	-	-	-	-	-	+	-	-	-	-	-	-	-	-	-	-	-	-	-	-	-
D356	B1	-	-	-	-	-	-	-	-	-	-	+	-	-	-	-	-	-	-	-	-	-	-	-	-	-	-	-	-	-	-	-	-	-	-	-	-	-	-	-	-	-	-	-	-	-	-	-	-
D357	A	-	-	-	-	-	-	-	-	-	-	+	-	-	-	-	-	-	-	-	-	-	-	-	-	-	-	-	-	-	-	-	-	+	-	-	-	-	-	-	-	-	-	-	-	-	-	-	-
D358	B1	-	-	-	-	-	-	-	-	-	-	+	-	-	-	-	-	-	-	-	-	-	-	-	-	-	-	-	-	-	-	-	-	+	-	-	-	-	-	-	-	-	-	-	-	-	-	-	-
D359	B1	-	-	-	-	-	-	-	-	-	-	-	-	-	-	-	-	-	-	-	-	-	-	-	-	-	-	-	-	-	-	-	-	-	-	-	-	-	-	-	-	-	-	-	-	-	-	-	-
D360	A	-	-	-	-	-	-	-	-	-	-	-	-	-	-	-	-	-	-	-	-	-	-	-	-	-	-	-	-	-	-	-	-	+	-	-	-	-	-	-	-	-	-	-	-	-	-	-	-
D361	B1	-	-	-	-	-	-	-	-	-	-	+	-	-	-	-	-	-	-	-	-	-	-	-	-	-	-	-	-	-	-	-	-	+	-	-	-	-	-	-	-	-	-	-	-	-	-	-	-
D362	A	-	-	-	-	-	-	-	-	-	-	+	-	-	-	-	-	-	-	-	-	-	-	-	-	-	-	-	-	-	-	-	-	+	-	-	-	-	-	-	-	-	-	-	-	-	-	-	-
D363	B1	-	-	-	-	-	-	-	-	-	-	-	-	-	-	-	-	-	-	-	-	-	-	-	-	-	-	-	-	-	-	-	-	+	-	-	-	-	-	-	-	-	-	-	-	-	-	-	-
D364	A	-	-	-	-	-	-	-	-	-	+	+	-	-	-	-	-	-	-	-	-	-	-	-	-	-	-	-	-	-	-	-	-	+	-	-	-	-	-	-	-	-	-	-	-	-	-	-	-
D365	B1	-	-	-	-	-	-	-	-	-	-	-	-	-	-	-	-	-	-	-	-	-	-	-	-	-	-	-	-	-	-	-	-	+	-	-	-	-	-	-	-	-	-	-	-	-	-	-	-
D366	B1	-	-	-	-	-	-	-	-	-	-	+	-	-	-	-	-	-	-	-	-	-	-	-	-	-	-	-	-	-	-	-	-	+	-	-	-	-	-	-	-	-	-	-	-	-	-	-	-
D367	B1	-	-	-	-	-	-	-	-	-	-	+	-	-	-	-	-	-	-	-	-	-	-	-	-	-	-	-	-	-	-	-	-	-	-	-	-	-	-	-	-	-	-	-	-	-	-	-	-
D368	B1	-	-	-	-	-	-	-	-	-	-	+	-	-	-	-	-	-	-	-	-	-	-	-	-	-	-	-	-	+	-	-	-	-	-	-	-	-	-	-	-	-	-	-	-	-	-	-	-
D369	B1	-	-	-	-	-	+	-	-	-	-	-	-	-	-	-	-	-	-	-	-	-	-	-	-	-	-	-	-	-	-	-	-	+	-	-	-	-	-	-	-	-	-	-	-	-	-	-	-
D370	B1	-	-	-	-	-	-	-	-	-	-	+	-	-	-	-	-	-	-	-	-	-	-	-	-	-	-	-	-	-	-	-	-	+	-	-	-	-	-	-	-	-	-	-	-	-	-	-	-
D371	B1	-	-	-	-	-	+	-	-	-	-	-	-	-	-	-	-	-	-	-	-	-	-	-	-	-	-	-	-	-	-	-	-	+	-	-	-	-	-	-	-	-	-	-	-	-	-	-	-
D372	B1	-	-	-	-	-	-	-	-	-	-	-	-	-	-	-	-	-	-	-	-	-	-	-	-	-	-	-	-	-	-	-	-	+	-	-	-	-	-	-	-	-	-	-	-	-	-	-	-
D373	B1	-	-	-	-	-	-	-	-	-	-	+	-	-	-	-	-	-	-	-	-	-	-	-	-	-	-	-	-	-	-	-	-	-	+	-	-	-	-	-	-	-	-	-	-	-	-	-	-
D374	B1	-	-	-	-	-	-	-	-	-	-	+	-	-	-	-	-	-	-	-	-	-	-	-	-	-	-	-	-	-	-	-	-	+	-	-	-	-	-	-	-	-	-	-	-	-	-	-	-
D375	B1	-	-	-	-	-	-	-	-	-	-	+	-	-	-	-	-	-	-	-	+	-	-	-	-	-	-	-	-	-	-	-	-	-	-	-	-	-	-	-	-	-	-	-	-	-	-	-	-
D376	B1	-	-	-	-	-	-	-	-	-	-	+	-	-	-	-	-	-	-	-	-	-	-	-	-	-	-	-	-	-	-	-	-	+	-	-	-	-	-	-	-	-	-	-	-	-	-	-	-
D377	B1	-	-	-	-	-	-	-	-	-	-	-	-	-	-	-	-	-	-	-	-	-	-	-	-	-	-	-	-	-	-	-	-	-	-	-	-	-	-	-	-	-	-	-	-	-	-	-	-
D378	A	-	-	-	-	-	-	-	-	-	-	-	-	-	-	-	-	-	-	-	-	-	-	-	-	-	-	-	-	-	-	-	-	+	-	-	-	-	-	-	-	-	-	-	+	-	-	-	-
D379	B1	-	-	-	-	-	-	-	-	-	-	+	-	-	-	-	-	-	-	-	-	-	-	-	-	-	-	-	-	-	-	-	-	-	-	-	-	-	-	-	-	-	-	-	-	-	-	-	-
D380	B1	-	-	-	-	-	-	-	-	-	-	-	-	-	-	-	-	-	-	-	-	-	-	-	-	-	-	-	-	-	-	-	-	-	-	-	-	-	-	-	-	-	-	-	-	-	-	-	-
D381	E	-	-	-	-	-	-	-	-	-	+	+	-	-	-	-	-	-	-	-	-	-	-	-	-	-	-	-	-	-	-	-	-	+	-	-	-	-	-	-	-	-	-	-	-	-	-	-	-
D382	B1	-	-	-	-	-	-	-	-	-	-	-	-	-	-	-	-	-	-	-	-	-	-	-	-	-	-	-	-	-	-	-	-	-	-	-	-	-	-	-	-	-	-	-	-	-	-	-	-
D383	B1	-	-	-	-	-	-	-	-	-	-	-	-	-	-	-	-	-	-	-	-	-	-	-	-	-	-	-	-	-	-	-	-	-	-	-	-	-	-	-	-	-	-	-	-	-	-	-	-
D384	A	-	-	-	-	-	-	-	-	-	-	+	-	-	-	-	-	-	-	-	-	-	-	-	-	-	-	-	-	-	-	-	-	+	-	-	-	-	-	-	-	-	-	-	-	-	-	-	-
D385	A	-	-	-	-	-	-	-	-	-	-	+	-	-	-	-	-	-	-	-	-	-	-	-	-	-	-	-	-	-	-	-	-	+	-	-	-	-	-	-	-	-	-	-	-	-	-	-	-
D386	B1	-	-	-	-	-	-	-	-	-	-	-	-	-	-	-	-	-	-	-	-	-	-	-	-	-	-	-	-	-	-	-	-	+	-	-	-	-	-	-	-	-	-	-	-	-	-	-	-
D387	B1	-	-	-	-	-	-	-	-	-	-	+	-	-	-	-	-	-	-	-	-	-	-	-	-	-	-	-	-	-	-	-	-	+	-	-	-	-	-	-	-	-	-	-	-	-	-	-	-
D388	B1	-	-	-	-	-	-	-	-	-	-	+	-	-	-	-	-	-	-	-	-	-	-	-	-	-	-	-	-	-	-	-	-	-	+	-	-	-	-	-	-	-	-	-	-	-	-	-	-
D389	A	-	-	-	-	-	-	-	-	-	-	-	-	-	-	-	-	-	-	-	-	-	-	-	-	-	-	-	-	-	-	-	-	+	-	-	-	-	-	-	-	-	-	-	-	-	-	-	-
D390	B1	-	-	-	-	-	-	-	-	-	-	+	-	-	-	-	-	-	-	-	-	-	-	-	-	-	-	-	-	-	-	-	-	+	-	-	-	-	-	-	-	-	-	-	-	-	-	-	-
D391	B1	+	-	-	-	-	-	-	-	-	-	+	-	-	-	-	-	-	-	-	-	-	-	-	-	-	-	-	-	-	-	-	-	-	+	-	-	-	-	-	-	-	-	-	-	-	-	-	-
D392	B1	-	-	-	-	-	-	-	-	-	-	+	-	-	-	-	-	-	-	-	-	-	-	-	-	-	-	-	-	-	-	-	-	+	-	-	-	-	-	-	-	-	-	-	-	-	-	-	-
D393	A	-	-	-	-	-	-	-	-	-	-	-	-	-	-	-	-	-	-	-	-	-	-	-	-	-	-	-	-	-	-	-	-	-	-	-	-	-	-	-	-	-	-	-	-	-	-	-	-
D394	B1	-	-	-	-	-	-	-	-	-	-	+	-	-	-	-	-	-	-	-	-	-	-	-	-	-	-	-	-	-	-	-	-	+	-	-	-	-	-	-	-	-	-	-	-	-	-	-	-
D395	B1	-	-	-	-	-	-	-	-	-	-	+	-	-	-	-	-	-	-	-	-	-	-	-	-	-	-	-	-	-	-	-	-	+	-	-	-	-	-	-	-	-	-	-	-	-	-	-	-
D396	B1	-	-	-	-	-	-	-	-	-	-	+	-	-	-	-	-	-	-	-	-	-	-	-	-	-	-	-	-	-	-	-	-	+	-	-	-	-	-	-	-	-	-	-	-	-	-	-	-
D397	B1	-	-	-	-	-	-	-	-	-	-	+	-	-	-	-	-	-	-	-	-	-	-	-	-	-	-	-	-	-	-	-	-	+	-	-	-	-	-	-	-	-	-	-	-	-	-	-	-
D398	B1	-	-	-	-	-	-	-	-	-	-	+	-	-	-	-	-	-	-	-	-	-	-	-	-	-	-	-	-	-	-	-	-	+	-	-	-	-	-	-	-	-	-	-	-	-	-	-	-
D399	A	-	-	-	-	-	-	-	-	-	-	+	-	-	-	-	-	-	-	-	-	-	-	-	-	-	-	-	-	-	-	-	-	-	-	-	-	-	-	-	-	-	-	-	-	-	-	-	-
D400	B1	-	-	-	-	-	-	-	-	-	-	+	-	-	-	-	-	-	-	-	-	-	-	-	-	-	-	-	-	-	-	-	-	+	+	-	-	-	-	-	-	-	-	-	-	-	-	-	-
D401	B1	+	-	-	-	-	-	-	-	-	-	+	-	-	-	-	-	-	-	-	-	-	-	-	-	-	-	-	-	+	-	-	-	+	+	-	-	-	-	-	-	-	-	-	-	-	-	-	-
D402	B1	-	-	-	-	-	-	-	-	-	-	+	-	-	-	-	-	-	-	-	-	-	-	-	-	-	-	-	-	-	-	-	-	+	-	-	-	-	-	-	-	-	-	-	-	-	-	-	-
D403	B1	-	-	-	-	-	-	-	-	-	-	-	-	-	-	-	-	-	-	-	-	-	-	-	-	-	-	-	-	-	-	-	-	+	-	-	-	-	-	-	-	-	-	-	-	-	-	-	-
D404	B1	-	-	-	-	-	-	-	-	-	-	-	-	-	-	-	-	-	-	-	-	-	-	-	-	-	-	-	-	-	-	-	-	+	-	-	-	-	-	-	-	-	-	-	-	-	-	-	-
D405	E	-	-	-	-	-	-	-	-	-	+	+	-	-	-	-	-	-	-	-	-	-	-	-	-	-	-	-	-	-	-	-	-	+	-	+	-	-	-	-	-	-	-	-	-	-	-	-	-
D406	B1	-	-	-	-	-	-	-	-	-	-	-	-	-	-	-	-	-	-	-	-	-	-	-	-	-	-	-	-	-	-	-	-	-	-	-	-	-	-	-	-	-	-	-	-	-	-	-	-
D407	A	-	-	-	-	-	-	-	-	-	-	+	-	-	-	-	-	-	-	-	-	-	-	-	-	-	-	-	-	-	-	-	-	+	-	-	-	-	-	-	-	-	-	-	-	-	-	-	-
D408	B1	-	-	-	-	-	-	-	-	-	-	+	-	-	-	-	-	-	-	-	-	-	-	-	-	-	-	-	-	-	-	-	-	-	-	-	-	-	-	-	-	-	-	-	-	-	-	-	-
D409	B1	-	-	-	-	-	-	-	-	-	-	-	-	-	-	-	-	-	-	-	-	-	-	-	-	-	-	-	-	-	-	-	-	-	-	-	-	-	-	-	-	-	-	-	-	-	-	-	-
D410	B1	-	-	-	-	-	-	-	-	-	-	-	-	-	-	-	-	-	-	-	-	-	-	-	-	-	-	-	-	-	-	-	-	+	-	-	-	-	-	-	-	-	-	-	-	-	-	-	-
D411	B1	-	-	-	-	-	-	-	-	-	-	-	-	-	-	-	-	-	-	-	-	-	-	-	-	-	-	-	-	-	-	-	-	-	-	-	-	-	-	-	-	-	-	-	-	-	-	-	-
D412	B1	-	-	-	-	-	-	-	-	-	-	+	-	-	-	-	-	-	-	-	-	-	-	-	-	-	-	-	-	-	-	-	-	-	-	-	-	-	-	-	-	-	-	-	-	-	-	-	-
D413	B1	-	-	-	-	-	-	-	-	-	-	+	-	-	-	-	-	-	-	-	-	-	-	-	-	-	-	-	-	-	-	-	-	+	-	-	-	-	-	-	-	-	-	-	-	-	-	-	-
D414	B1	-	-	-	-	-	-	-	-	-	-	-	-	-	-	-	-	-	-	-	-	-	-	-	-	-	-	-	-	-	-	-	-	+	-	-	-	-	-	-	-	-	-	-	-	-	-	-	-
D415	B1	-	-	-	-	-	-	-	-	-	-	+	-	-	-	-	-	-	-	-	-	-	-	-	-	-	-	-	-	-	-	-	-	+	+	-	-	-	-	-	-	-	-	-	-	-	-	-	-
D416	B1	-	-	-	-	-	-	-	-	-	-	+	-	-	-	-	-	-	-	-	-	-	-	-	-	-	-	-	-	-	-	-	-	-	-	-	-	-	-	-	-	-	-	-	-	-	-	-	-
D417	B1	-	-	-	-	-	-	-	-	-	-	+	-	-	-	-	-	-	-	-	-	-	-	-	-	-	-	-	-	-	-	-	-	+	-	-	-	-	-	-	-	-	-	-	-	-	-	-	-
D418	B1	-	-	-	-	-	-	-	-	-	-	-	-	-	-	-	-	-	-	-	-	-	-	-	-	-	-	-	-	-	-	-	-	-	-	-	-	-	-	-	-	-	-	-	-	-	-	-	-
D419	B1	-	-	-	-	-	-	-	-	-	-	+	+	+	-	-	-	-	+	+	-	-	-	+	-	-	-	-	-	+	-	-	-	+	-	-	-	-	-	-	-	-	-	-	-	-	-	-	-
D420	B1	-	-	-	-	-	-	-	-	-	-	+	-	-	-	-	-	-	-	-	-	-	-	-	-	-	-	-	-	+	-	-	-	-	-	-	-	-	-	-	-	-	-	-	-	-	-	-	-
D421	D	-	-	-	-	-	-	-	-	-	+	+	+	-	-	-	-	-	-	-	-	-	-	-	-	-	-	-	-	+	-	-	-	-	-	-	-	-	-	-	-	-	-	-	-	-	-	-	-
[truncated: 149 more columns]
