# Supplementary material for: Extraintestinal Escherichia coli from camel carcasses: Phylogroups, serotypes, and markers of virulence
Source: PLoS One. 2025 Oct 9;20(10):e0334045. doi: 10.1371/journal.pone.0334045 (PMC12510483; doi:10.1371/journal.pone.0334045)
Supplement: S4 Table — (XLSX) [file pone.0334045.s004.xlsx]

## Sheet: Lungs vs Livers
S4: Comparison of isolates originating from livers and lungs among camel ExPEC (n = 150)
		VAGs				p value (Fisher’s exact test)	q value (Benjamini–Hochberg FDR adjusted)			Phylogroups				p value (Fisher’s exact test)	q value (Benjamini–Hochberg FDR adjusted)			Serotypes				p value (Fisher’s exact test)	q value (Benjamini–Hochberg FDR adjusted)
		Livers (n = 54)		Lungs (n = 66)						Livers (n = 54)		Lungs (n = 66)						Livers (n = 54)		Lungs (n = 66)
		n	%	n	%					n	%	n	%					n	%	n	%
	α-hly	12	22.2222	13	19.697	0.8225	1		A	10	18.5185	3	4.54545	0.0184	0.1288		O86	4	7.40741	2	3.0303	0.4069	0.9694
	afaI	0	0	1	1.51515	1	1		B1	31	57.4074	41	62.1212	0.7084	0.9918		Gp15	4	7.40741	2	3.0303	0.4069	0.9694
	bfpA	0	0	0	0	1	1		B2	5	9.25926	6	9.09091	1	1		O157	3	5.55556	1	1.51515	0.3255	0.9694
	cdt	1	1.85185	0	0	0.45	1		C	4	7.40741	10	15.1515	0.2563	0.598		O22	3	5.55556	0	0	0.0883	0.9694
	cnf1	1	1.85185	1	1.51515	1	1		D	0	0	1	1.51515	1	1		O49	3	5.55556	3	4.54545	1	1
	eaeA	0	0	0	0	1	1		E	2	3.7037	5	7.57576	0.4562	0.7984		O26	2	3.7037	0	0	0.2004	0.9694
	ehly	0	0	0	0	1	1		F	2	3.7037	0	0	0.2004	0.598		O6	2	3.7037	4	6.06061	0.6893	1
	eitA	8	14.8148	11	16.6667	0.8077	1										O78	2	3.7037	3	4.54545	1	1
	etsA	1	1.85185	1	1.51515	1	1										Gp3	2	3.7037	2	3.0303	1	1
	fepC	9	16.6667	12	18.1818	1	1										O102	2	3.7037	5	7.57576	0.4562	0.9694
	fimA	50	92.5926	62	93.9394	1	1										O1	1	1.85185	0	0	0.45	0.9694
	fyuA	17	31.4815	25	37.8788	0.5645	1										O29	1	1.85185	0	0	0.45	0.9694
	hlyF	10	18.5185	14	21.2121	0.82	1										O8	1	1.85185	0	0	0.45	0.9694
	ial	0	0	0	0	1	1										O25	1	1.85185	1	1.51515	1	1
	ibeA	1	1.85185	0	0	0.45	1										Gp12	1	1.85185	1	1.51515	1	1
	ipaH	0	0	0	0	1	1										O33	1	1.85185	0	0	0.45	0.9694
	ireA	2	3.7037	2	3.0303	1	1										O54	1	1.85185	1	1.51515	1	1
	iroN	12	22.2222	19	28.7879	0.5301	1										O82	1	1.85185	0	0	0.45	0.9694
	iss	8	14.8148	14	21.2121	0.4783	1										O163	1	1.85185	1	1.51515	1	1
	iucD	23	42.5926	35	53.0303	0.2758	1										O179	1	1.85185	0	0	0.45	0.9694
	kpsMTII	3	5.55556	2	3.0303	0.6564	1										O11	1	1.85185	0	0	0.45	0.9694
	LT	0	0	0	0	1	1										O70	1	1.85185	3	4.54545	0.6263	1
	ompT	10	18.5185	14	21.2121	0.82	1										Gp7	1	1.85185	0	0	0.45	0.9694
	pap	5	9.25926	5	7.57576	0.7524	1										O39	1	1.85185	1	1.51515	1	1
	pCVD432	0	0	0	0	1	1										Gp5	1	1.85185	2	3.0303	1	1
	pks	5	9.25926	6	9.09091	1	1										O36	1	1.85185	0	0	0.45	0.9694
	sat	2	3.7037	7	10.6061	0.1832	1										O4	1	1.85185	1	1.51515	1	1
	sfa	13	24.0741	17	25.7576	1	1										O15	0	0	1	1.51515	1	1
	sitA	21	38.8889	34	51.5152	0.1991	1										O9	0	0	1	1.51515	1	1
	ST	0	0	0	0	1	1										O108	0	0	4	6.06061	0.1262	0.9694
	stx1	0	0	0	0	1	1										O160	0	0	1	1.51515	1	1
	stx2	0	0	0	0	1	1										O180	0	0	2	3.0303	0.5008	1
	traT	30	55.5556	42	63.6364	0.4542	1										O185	0	0	1	1.51515	1	1
	tsh	29	53.7037	30	45.4545	0.4631	1										O85	0	0	1	1.51515	1	1
	usp	5	9.25926	6	9.09091	1	1
																	Only positively tested serotypes are displayed,
								*p < 0,05																*p < 0,05
								**p < 0,01																**p < 0,01
								***p < 0,001																***p < 0,001
