# Supplementary material for: Extraintestinal Escherichia coli from camel carcasses: Phylogroups, serotypes, and markers of virulence
Source: PLoS One. 2025 Oct 9;20(10):e0334045. doi: 10.1371/journal.pone.0334045 (PMC12510483; doi:10.1371/journal.pone.0334045)
Supplement: S5 Table — (XLSX) [file pone.0334045.s005.xlsx]

## Sheet: List 1
S5: Comparison of analyzed characteristics between ExPEC from adults and calves
		VAGs				p value (Fisher’s exact test)	q value (Benjamini–Hochberg FDR adjusted)			Phylogroups				p value (Fisher’s exact test)	q value (Benjamini–Hochberg FDR adjusted)			Serotypes				p value (Fisher’s exact test)	q value (Benjamini–Hochberg FDR adjusted)
		ExPEC adult (n = 76)		ExPEC calves (n = 74)						ExPEC adult (n = 76)		ExPEC calves (n = 74)						ExPEC adult (n = 76)		ExPEC calves (n = 74)
		n	%	n	%					n	%	n	%					n	%	n	%
	α-hly	24	31.5789	5	6.75676	0.0001	0.0004		A	6	7.89474	12	16.2162	0.137	0.2398		O157	6	7.89474	0	0	0.0282	0.2538
	afaI	0	0	1	1.35135	0.4966	0.8277		B1	64	84.2105	24	32.4324	0.0001	0.0004		O49	6	7.89474	0	0	0.0282	0.2538
	bfpA	0	0	0	0	1	1		B2	5	6.57895	9	12.1622	0.2732	0.3187		O86	5	6.57895	1	1.35135	0.2095	0.6303
	cdt	1	1.31579	0	0	1	1		C	1	1.31579	18	24.3243	0.0001	0.0004		Gp3	5	6.57895	1	1.35135	0.2095	0.6303
	cnf1	0	0	2	2.7027	0.2417	0.5287		D	0	0	1	1.35135	0.4933	0.4933		O6	4	5.26316	5	6.75676	0.7437	0.9916
	eaeA	0	0	0	0	1	1		E	0	0	8	10.8108	0.0029	0.0068		O39	4	5.26316	0	0	0.1201	0.6303
	ehly	0	0	0	0	1	1		F	0	0	2	2.7027	0.2417	0.3187		O163	3	3.94737	0	0	0.2451	0.6303
	eitA	4	5.26316	24	32.4324	0.0001	0.0004										O180	3	3.94737	0	0	0.2451	0.6303
	etsA	1	1.31579	2	2.7027	0.6174	0.9822										Gp5	3	3.94737	0	0	0.2451	0.6303
	fepC	5	6.57895	20	27.027	0.0009	0.0032										Gp15	2	2.63158	5	6.75676	0.2725	0.654
	fimA	71	93.4211	68	91.8919	0.7634	1								*p < 0.05		O108	2	2.63158	2	2.7027	1	1
	fyuA	14	18.4211	43	58.1081	0.0001	0.0004								**p < 0.01		O70	2	2.63158	2	2.7027	1	1
	hlyF	5	6.57895	29	39.1892	0.0001	0.0004								***p < 0.001		O22	2	2.63158	1	1.35135	1	1
	ial	0	0	0	0	1	1										O25	2	2.63158	0	0	0.4967	0.7152
	ibeA	0	0	1	1.35135	0.4966	0.8277										O33	2	2.63158	0	0	0.4967	0.7152
	ipaH	0	0	0	0	1	1										O54	2	2.63158	0	0	0.4967	0.7152
	ireA	3	3.94737	5	6.75676	0.4914	0.8277										Gp12	1	1.31579	2	2.7027	0.6174	0.8549
	iroN	9	11.8421	34	45.9459	0.0001	0.0004										O29	1	1.31579	0	0	1	1
	iss	4	5.26316	28	37.8378	0.0001	0.0004										O41	1	1.31579	0	0	1	1
	iucD	29	38.1579	44	59.4595	0.014	0.0445										O82	1	1.31579	0	0	1	1
	kpsMTII	1	1.31579	4	5.40541	0.2063	0.4814										O179	1	1.31579	0	0	1	1
	LT	0	0	0	0	1	1										O185	1	1.31579	0	0	1	1
	ompT	5	6.57895	29	39.1892	0.0001	0.0004										O85	1	1.31579	0	0	1	1
	pap	2	2.63158	10	13.5135	0.0165	0.0481										O102	0	0	7	9.45946	0.0061	0.2196
	pCVD432	1	1.31579	1	1.35135	1	1										O78	0	0	6	8.10811	0.0131	0.2358
	pks	5	6.57895	9	12.1622	0.2732	0.5312										O8	0	0	3	4.05405	0.1176	0.6303
	sat	2	2.63158	8	10.8108	0.0544	0.1465										O26	0	0	2	2.7027	0.2417	0.6303
	sfa	14	18.4211	21	28.3784	0.1783	0.4458										O9	0	0	2	2.7027	0.2417	0.6303
	sitA	15	19.7368	57	77.027	0.0001	0.0004										O4	0	0	2	2.7027	0.2417	0.6303
	ST	1	1.31579	0	0	1	1										O1	0	0	1	1.35135	0.4933	0.7152
	stx1	0	0	0	0	1	1										O15	0	0	1	1.35135	0.4933	0.7152
	stx2	0	0	0	0	1	1										O160	0	0	1	1.35135	0.4933	0.7152
	traT	48	63.1579	44	59.4595	0.7377	1										O11	0	0	1	1.35135	0.4933	0.7152
	tsh	54	71.0526	16	21.6216	0.0001	0.0004										Gp7	0	0	1	1.35135	0.4933	0.7152
	usp	5	6.57895	9	12.1622	0.2732	0.5312										O5	0	0	1	1.35135	0.4933	0.7152
																	O36	0	0	1	1.35135	0.4933	0.7152
																	Only positively tested serotypes are displayed.
								*p < 0.05																*p < 0.05
								**p < 0.01																**p < 0.01
								***p < 0.001																***p < 0.001
